# Supplementary material for: Fraxinus excelsior updated long-read genome reveals the importance of MADS-box genes in tolerance mechanisms against ash dieback
Source: G3 (Bethesda). 2025 Mar 20;15(5):jkaf053. doi: 10.1093/g3journal/jkaf053 (PMC12060229; doi:10.1093/g3journal/jkaf053)
Supplement: jkaf053_Supplementary_Data [file jkaf053_supplementary_data.zip › Supplemental_Tables_G3-2024-405603.xlsx]

## Sheet: Table S1
Table S1. Gene ontology enrichment of 4804 gene models in the new F. excelsior assembly that did not have high similarity with any of the cds models in the F. excelsior genome obtained by Sollars et al. (2016)
	GO.ID	Term	Annotated	Significant	Expected	p-value	FDR
Molecular function	GO:0003964	RNA-directed DNA polymerase activity	19	15	0.52	1e-20	0
	GO:0003887	DNA-directed DNA polymerase activity	35	15	0.96	5.8e-15	0
	GO:0008233	peptidase activity	446	24	12.24	1.6e-13	0
	GO:0004540	RNA nuclease activity	128	21	3.51	8.7e-11	0
	GO:0019139	cytokinin dehydrogenase activity	23	6	0.63	2.8e-05	0.0077
	GO:0035198	miRNA binding	15	5	0.41	3.6e-05	0.0083
	GO:0005179	hormone activity	20	5	0.55	0.00017	0.0306
	GO:0008201	heparin binding	5	3	0.14	0.0002	0.0306
	GO:0004134	4-alpha-glucanotransferase activity	5	3	0.14	0.0002	0.0306
	GO:0070566	adenylyltransferase activity	34	6	0.93	0.00029	0.04
	GO:0010297	heteropolysaccharide binding	6	3	0.16	0.00039	0.046
	GO:0061630	ubiquitin protein ligase activity	458	26	12.57	0.0004	0.046
Celullar components	GO:0000943	retrotransposon nucleocapsid	16	15	0.45	7.3e-23	0
	GO:0005847	mRNA cleavage and polyadenylation specif...	15	6	0.42	2e-06	0.0006
	GO:0045202	synapse	45	9	1.27	3e-06	0.0006
	GO:0034703	cation channel complex	5	4	0.14	3.1e-06	0.0006
	GO:0045169	fusome	6	4	0.17	9e-06	0.0014
	GO:0031410	cytoplasmic vesicle	906	31	25.57	2e-05	0.0025
	GO:0030175	filopodium	9	4	0.25	7.1e-05	0.0076
	GO:0012506	vesicle membrane	275	13	7.76	0.00011	0.0103
	GO:0035578	azurophil granule lumen	5	3	0.14	0.00021	0.0132
	GO:0005912	adherens junction	5	3	0.14	0.00021	0.0132
	GO:0001726	ruffle	5	3	0.14	0.00021	0.0132
	GO:0090533	cation-transporting ATPase complex	5	3	0.14	0.00021	0.0132
	GO:0005793	endoplasmic reticulum-Golgi intermediate...	12	4	0.34	0.00026	0.015
	GO:0098858	actin-based cell projection	11	6	0.31	0.00078	0.0396
	GO:0033178	proton-transporting two-sector ATPase co...	9	3	0.25	0.00079	0.0396
	GO:0009897	external side of plasma membrane	16	4	0.45	0.00087	0.0409
	GO:0005813	centrosome	56	7	1.58	0.00096	0.0425
Biological processes	GO:0032197	retrotransposition	19	15	0.55	2.2e-20	0
	GO:0006952	defense response	1722	88	49.52	1.8e-18	0
	GO:0007165	signal transduction	2696	127	77.53	2.4e-15	0
	GO:0006278	RNA-templated DNA biosynthetic process	40	15	1.15	1.3e-13	0
	GO:0008544	epidermis development	52	12	1.5	1.2e-10	0
	GO:0008340	determination of adult lifespan	6	6	0.17	5.5e-10	0
	GO:0045138	nematode male tail tip morphogenesis	5	5	0.14	1.9e-08	0
	GO:0051657	maintenance of organelle location	5	5	0.14	1.9e-08	0
	GO:0061351	neural precursor cell proliferation	5	5	0.14	1.9e-08	0
	GO:1905614	negative regulation of developmental veg...	6	5	0.17	1.1e-07	0
	GO:1905954	positive regulation of lipid localizatio...	6	5	0.17	1.1e-07	0
	GO:0072089	stem cell proliferation	11	6	0.32	2.2e-07	0.0001
	GO:0002119	nematode larval development	7	5	0.2	3.9e-07	0.0001
	GO:0010883	regulation of lipid storage	7	5	0.2	3.9e-07	0.0001
	GO:0040012	regulation of locomotion	42	6	1.21	6.7e-07	0.0002
	GO:0060359	response to ammonium ion	14	6	0.4	1.4e-06	0.0004
	GO:0016070	RNA metabolic process	5090	149	146.37	1.4e-06	0.0004
	GO:0048872	homeostasis of number of cells	14	6	0.4	2.2e-06	0.0006
	GO:0006814	sodium ion transport	49	6	1.41	2.2e-06	0.0006
	GO:0002066	columnar/cuboidal epithelial cell develo...	23	7	0.66	2.6e-06	0.0006
	GO:0050905	neuromuscular process	5	4	0.14	3.3e-06	0.0008
	GO:0048489	synaptic vesicle transport	16	6	0.46	3.4e-06	0.0008
	GO:0090305	nucleic acid phosphodiester bond hydroly...	913	52	26.25	3.6e-06	0.0008
	GO:0007626	locomotory behavior	10	5	0.29	4.3e-06	0.0009
	GO:0048814	regulation of dendrite morphogenesis	6	4	0.17	9.7e-06	0.0018
	GO:0008038	neuron recognition	6	4	0.17	9.7e-06	0.0018
	GO:0030539	male genitalia development	6	4	0.17	9.7e-06	0.0018
	GO:0045168	cell-cell signaling involved in cell fat...	12	5	0.35	1.3e-05	0.0023
	GO:0048599	oocyte development	10	6	0.29	2.3e-05	0.0039
	GO:0030707	follicle cell of egg chamber development	22	6	0.63	2.8e-05	0.0046
	GO:0009823	cytokinin catabolic process	23	6	0.66	3.7e-05	0.0059
	GO:0090548	response to nitrate starvation	15	5	0.43	4.6e-05	0.0071
	GO:0050769	positive regulation of neurogenesis	24	6	0.69	4.8e-05	0.0072
	GO:0035194	regulatory ncRNA-mediated post-transcrip...	141	12	4.05	5.7e-05	0.0083
	GO:0045937	positive regulation of phosphate metabol...	149	7	4.28	9.3e-05	0.0131
	GO:0043312	neutrophil degranulation	27	6	0.78	9.7e-05	0.0133
	GO:0030422	siRNA processing	66	9	1.9	0.00011	0.0147
	GO:0071359	cellular response to dsRNA	98	11	2.82	0.00012	0.0152
	GO:0050770	regulation of axonogenesis	10	4	0.29	0.00012	0.0152
	GO:0045666	positive regulation of neuron differenti...	19	5	0.55	0.00016	0.0197
	GO:0090596	sensory organ morphogenesis	23	5	0.66	0.00022	0.0199
	GO:0045933	positive regulation of muscle contractio...	5	3	0.14	0.00023	0.0199
	GO:0051349	positive regulation of lyase activity	5	3	0.14	0.00023	0.0199
	GO:0002168	instar larval development	5	3	0.14	0.00023	0.0199
	GO:0050680	negative regulation of epithelial cell p...	5	3	0.14	0.00023	0.0199
	GO:0045198	establishment of epithelial cell apical/...	5	3	0.14	0.00023	0.0199
	GO:0071291	cellular response to selenium ion	5	3	0.14	0.00023	0.0199
	GO:0009953	dorsal/ventral pattern formation	5	3	0.14	0.00023	0.0199
	GO:0000025	maltose catabolic process	5	3	0.14	0.00023	0.0199
	GO:0008637	apoptotic mitochondrial changes	5	3	0.14	0.00023	0.0199
	GO:0003300	cardiac muscle hypertrophy	5	3	0.14	0.00023	0.0199
	GO:0015692	lead ion transport	5	3	0.14	0.00023	0.0199
	GO:0055119	relaxation of cardiac muscle	5	3	0.14	0.00023	0.0199
	GO:0031281	positive regulation of cyclase activity	5	3	0.14	0.00023	0.0199
	GO:0001843	neural tube closure	5	3	0.14	0.00023	0.0199
	GO:0140056	organelle localization by membrane tethe...	55	4	1.58	0.00023	0.0199
	GO:0050658	RNA transport	127	6	3.65	0.00023	0.0199
	GO:0006508	proteolysis	1281	52	36.84	0.00028	0.0234
	GO:0007411	axon guidance	12	4	0.35	0.00028	0.0234
	GO:0006378	mRNA polyadenylation	33	6	0.95	0.00031	0.0255
	GO:0009792	embryo development ending in birth or eg...	58	11	1.67	0.00038	0.0286
	GO:0016079	synaptic vesicle exocytosis	13	4	0.37	0.00039	0.0286
	GO:0017156	calcium-ion regulated exocytosis	13	4	0.37	0.00039	0.0286
	GO:0048583	regulation of response to stimulus	1699	57	48.86	0.00043	0.0286
	GO:0043434	response to peptide hormone	15	6	0.43	0.00044	0.0286
	GO:0033292	T-tubule organization	6	3	0.17	0.00044	0.0286
	GO:0010882	regulation of cardiac muscle contraction...	6	3	0.17	0.00044	0.0286
	GO:0030516	regulation of axon extension	6	3	0.17	0.00044	0.0286
	GO:0070296	sarcoplasmic reticulum calcium ion trans...	6	3	0.17	0.00044	0.0286
	GO:0046967	cytosol to endoplasmic reticulum transpo...	6	3	0.17	0.00044	0.0286
	GO:0002027	regulation of heart rate	6	3	0.17	0.00044	0.0286
	GO:0086004	regulation of cardiac muscle cell contra...	6	3	0.17	0.00044	0.0286
	GO:1903779	regulation of cardiac conduction	6	3	0.17	0.00044	0.0286
	GO:1901021	positive regulation of calcium ion trans...	6	3	0.17	0.00044	0.0286
	GO:0008286	insulin receptor signaling pathway	6	3	0.17	0.00044	0.0286
	GO:0070059	intrinsic apoptotic signaling pathway in...	6	3	0.17	0.00044	0.0286
	GO:0018107	peptidyl-threonine phosphorylation	38	6	1.09	0.00069	0.0442
	GO:0050767	regulation of neurogenesis	63	14	1.81	0.00072	0.0455
	GO:0045664	regulation of neuron differentiation	57	12	1.64	0.00073	0.0456
	GO:0018958	phenol-containing compound metabolic pro...	71	8	2.04	0.00075	0.0463
	GO:0032471	negative regulation of endoplasmic retic...	7	3	0.2	0.00076	0.0463
	GO:0007268	chemical synaptic transmission	40	8	1.15	0.00081	0.047
	GO:0007309	oocyte axis specification	7	3	0.2	0.00082	0.047
	GO:0007028	cytoplasm organization	7	3	0.2	0.00082	0.047
	GO:0060538	skeletal muscle organ development	12	3	0.35	0.00082	0.047
	GO:0006356	regulation of transcription by RNA polym...	16	3	0.46	0.00082	0.047
	GO:0044706	multi-multicellular organism process	333	11	9.58	0.00083	0.0471

## Sheet: Table S2
Table S2. Synima results using Orthofinder and the coding sequence of F.excelsior and F. pennsylvanica genes.
## alignment F.excelsior;tig00000007_pilon vs. F.pennsylvanica;Chr03 Alignment #1 score = 6.0 (num aligned pairs: 2):
F.excelsior	tig00000007_pilon	F.excelsior:Fe_g4	13483	1564	1	MATCHES	F.pennsylvanica	Chr03	F.pennsylvanica:Fp_g7607	20496149	20490456	643	1e-50	3
F.excelsior	tig00000007_pilon	F.excelsior:Fe_g5.1	108499	105386	2	MATCHES	F.pennsylvanica	Chr03	F.pennsylvanica:Fp_g7609	20552596	20549439	644	1e-50	6
F.excelsior	tig00000029_pilon	F.excelsior:Fe_g7	2949	1934	2	MATCHES	F.pennsylvanica	Chr17	F.pennsylvanica:Fp_g38206	3626747	3628972	306	1e-50	3
F.excelsior	tig00000029_pilon	F.excelsior:Fe_g9	14586	24879	4	MATCHES	F.pennsylvanica	Chr17	F.pennsylvanica:Fp_g38205	3617052	3606059	305	1e-50	5
F.excelsior	tig00000029_pilon	F.excelsior:Fe_g10	28102	25878	5	MATCHES	F.pennsylvanica	Chr17	F.pennsylvanica:Fp_g38204	3603059	3605303	304	1e-50	8
F.excelsior	tig00000058_pilon	F.excelsior:Fe_g18.1	58104	63168	3	MATCHES	F.pennsylvanica	Chr07	F.pennsylvanica:Fp_g17184	16250803	16262361	673	1e-50	3
F.excelsior	tig00000058_pilon	F.excelsior:Fe_g20	155864	158750	5	MATCHES	F.pennsylvanica	Chr07	F.pennsylvanica:Fp_g17188	16377949	16382340	676	1e-50	4
F.excelsior	tig00000058_pilon	F.excelsior:Fe_g21	163916	161672	6	MATCHES	F.pennsylvanica	Chr07	F.pennsylvanica:Fp_g17189	16393861	16386327	677	1e-50	7
F.excelsior	tig00000058_pilon	F.excelsior:Fe_g22	182364	176033	7	MATCHES	F.pennsylvanica	Chr07	F.pennsylvanica:Fp_g17190	16431309	16422492	678	1e-50	10
F.excelsior	tig00000058_pilon	F.excelsior:Fe_g24.1	259210	260666	9	MATCHES	F.pennsylvanica	Chr07	F.pennsylvanica:Fp_g17193	16575339	16583018	679	1e-50	12
F.excelsior	tig00000058_pilon	F.excelsior:Fe_g25	377517	374782	10	MATCHES	F.pennsylvanica	Chr07	F.pennsylvanica:Fp_g17194	16663967	16660935	680	1e-50	15
F.excelsior	tig00000058_pilon	F.excelsior:Fe_g27	456091	455459	12	MATCHES	F.pennsylvanica	Chr07	F.pennsylvanica:Fp_g17198	16767996	16767364	682	1e-50	17
F.excelsior	tig00000058_pilon	F.excelsior:Fe_g30	511759	513065	15	MATCHES	F.pennsylvanica	Chr07	F.pennsylvanica:Fp_g17201	16810712	16812608	684	1e-50	18
F.excelsior	tig00000058_pilon	F.excelsior:Fe_g31	525206	520370	16	MATCHES	F.pennsylvanica	Chr07	F.pennsylvanica:Fp_g17202	16821527	16817013	685	1e-50	21
F.excelsior	tig00000058_pilon	F.excelsior:Fe_g34	594807	593755	19	MATCHES	F.pennsylvanica	Chr07	F.pennsylvanica:Fp_g17203	16864728	16863186	686	1e-50	22
F.excelsior	tig00000084_pilon	F.excelsior:Fe_g50	15877	17187	1	MATCHES	F.pennsylvanica	Chr14	F.pennsylvanica:Fp_g33998	26945441	26947324	1294	1e-50	3
F.excelsior	tig00000084_pilon	F.excelsior:Fe_g51	53247	54500	2	MATCHES	F.pennsylvanica	Chr14	F.pennsylvanica:Fp_g34000	26970960	26974037	1296	1e-50	5
F.excelsior	tig00000084_pilon	F.excelsior:Fe_g54	65626	65144	5	MATCHES	F.pennsylvanica	Chr14	F.pennsylvanica:Fp_g34001	26983478	26982996	1297	1e-50	6
F.excelsior	tig00000084_pilon	F.excelsior:Fe_g56.1	85309	84426	7	MATCHES	F.pennsylvanica	Chr14	F.pennsylvanica:Fp_g34004	26999478	26998496	1300	1e-50	7
F.excelsior	tig00000084_pilon	F.excelsior:Fe_g58	100281	102231	9	MATCHES	F.pennsylvanica	Chr14	F.pennsylvanica:Fp_g34005	27019853	27021858	1301	1e-50	9
F.excelsior	tig00000084_pilon	F.excelsior:Fe_g60	133168	132512	11	MATCHES	F.pennsylvanica	Chr14	F.pennsylvanica:Fp_g34008	27057801	27047671	1304	1e-50	10
F.excelsior	tig00000084_pilon	F.excelsior:Fe_g62	154508	154245	13	MATCHES	F.pennsylvanica	Chr14	F.pennsylvanica:Fp_g34009	27067245	27061588	1305	1e-50	12
F.excelsior	tig00000089_pilon	F.excelsior:Fe_g69	132178	135995	7	MATCHES	F.pennsylvanica	Chr06	F.pennsylvanica:Fp_g14934	17862255	17872389	611	1e-50	3
F.excelsior	tig00000089_pilon	F.excelsior:Fe_g70.1	152927	160163	8	MATCHES	F.pennsylvanica	Chr06	F.pennsylvanica:Fp_g14935	17903266	17910649	612	1e-50	6
F.excelsior	tig00000089_pilon	F.excelsior:Fe_g71	192179	192955	9	MATCHES	F.pennsylvanica	Chr06	F.pennsylvanica:Fp_g14936	17923087	17925397	613	1e-50	9
F.excelsior	tig00000089_pilon	F.excelsior:Fe_g74	259181	260298	11	MATCHES	F.pennsylvanica	Chr06	F.pennsylvanica:Fp_g14940	17990170	17991297	616	1e-50	10
F.excelsior	tig00000089_pilon	F.excelsior:Fe_g77	286282	285482	13	MATCHES	F.pennsylvanica	Chr06	F.pennsylvanica:Fp_g14942	18106113	18104710	618	1e-50	12
F.excelsior	tig00000089_pilon	F.excelsior:Fe_g77	286282	285482	13	MATCHES	F.pennsylvanica	Chr06	F.pennsylvanica:Fp_g14942	18106113	18104710	618	1e-50	3
F.excelsior	tig00000089_pilon	F.excelsior:Fe_g78.1	289666	289352	14	MATCHES	F.pennsylvanica	Chr06	F.pennsylvanica:Fp_g14941	17996206	17992477	617	1e-50	6
F.excelsior	tig00000116_pilon	F.excelsior:Fe_g103	31487	32009	5	MATCHES	F.pennsylvanica	Chr01	F.pennsylvanica:Fp_g525	4992253	4991719	392	1e-50	3
F.excelsior	tig00000116_pilon	F.excelsior:Fe_g104	41525	42583	6	MATCHES	F.pennsylvanica	Chr01	F.pennsylvanica:Fp_g526	5020307	5021337	393	1e-50	6
F.excelsior	tig00000120_pilon	F.excelsior:Fe_g106	48482	48970	1	MATCHES	F.pennsylvanica	Chr22	F.pennsylvanica:Fp_g48068	24707366	24707905	1112	1e-50	3
F.excelsior	tig00000120_pilon	F.excelsior:Fe_g108	79162	80181	3	MATCHES	F.pennsylvanica	Chr22	F.pennsylvanica:Fp_g48067	24679348	24673499	1111	1e-50	5
F.excelsior	tig00000120_pilon	F.excelsior:Fe_g111	95389	95183	5	MATCHES	F.pennsylvanica	Chr22	F.pennsylvanica:Fp_g48064	24655303	24655794	1109	1e-50	7
F.excelsior	tig00000120_pilon	F.excelsior:Fe_g112.2	115265	112995	6	MATCHES	F.pennsylvanica	Chr22	F.pennsylvanica:Fp_g48063	24649324	24652596	1108	1e-50	10
F.excelsior	tig00000120_pilon	F.excelsior:Fe_g114	144743	145940	8	MATCHES	F.pennsylvanica	Chr22	F.pennsylvanica:Fp_g48061	24623678	24622320	1107	1e-50	12
F.excelsior	tig00000120_pilon	F.excelsior:Fe_g115	150196	146687	9	MATCHES	F.pennsylvanica	Chr22	F.pennsylvanica:Fp_g48058	24605915	24607164	1104	1e-50	13
F.excelsior	tig00000120_pilon	F.excelsior:Fe_g117	158325	156312	11	MATCHES	F.pennsylvanica	Chr22	F.pennsylvanica:Fp_g48057	24599563	24603346	1103	1e-50	15
F.excelsior	tig00000185_pilon	F.excelsior:Fe_g135	12433	12855	1	MATCHES	F.pennsylvanica	Chr14	F.pennsylvanica:Fp_g32247	2178530	2178961	128	1e-50	3
F.excelsior	tig00000185_pilon	F.excelsior:Fe_g136	29638	25680	2	MATCHES	F.pennsylvanica	Chr14	F.pennsylvanica:Fp_g32248	2199989	2189250	129	1e-50	6
F.excelsior	tig00000185_pilon	F.excelsior:Fe_g137	50453	51056	3	MATCHES	F.pennsylvanica	Chr14	F.pennsylvanica:Fp_g32254	2293078	2293475	132	1e-50	7
F.excelsior	tig00000185_pilon	F.excelsior:Fe_g138	54443	52150	4	MATCHES	F.pennsylvanica	Chr14	F.pennsylvanica:Fp_g32257	2354828	2357325	135	1e-50	8
F.excelsior	tig00000185_pilon	F.excelsior:Fe_g139	69650	60830	5	MATCHES	F.pennsylvanica	Chr14	F.pennsylvanica:Fp_g32258	2384606	2377431	136	1e-50	11
F.excelsior	tig00000185_pilon	F.excelsior:Fe_g141	82180	82533	7	MATCHES	F.pennsylvanica	Chr14	F.pennsylvanica:Fp_g32262	2400039	2400392	138	1e-50	13
F.excelsior	tig00000216_pilon	F.excelsior:Fe_g148	46557	31612	6	MATCHES	F.pennsylvanica	Chr10	F.pennsylvanica:Fp_g24706	32297504	32309988	1584	1e-50	3
F.excelsior	tig00000216_pilon	F.excelsior:Fe_g149	52323	53213	7	MATCHES	F.pennsylvanica	Chr10	F.pennsylvanica:Fp_g24707	32289843	32288995	1583	1e-50	6
F.excelsior	tig00000216_pilon	F.excelsior:Fe_g151	70762	66726	8	MATCHES	F.pennsylvanica	Chr10	F.pennsylvanica:Fp_g24710	32269459	32273172	1580	1e-50	7
F.excelsior	tig00000216_pilon	F.excelsior:Fe_g152	77565	81423	9	MATCHES	F.pennsylvanica	Chr10	F.pennsylvanica:Fp_g24711	32264664	32260365	1579	1e-50	10
F.excelsior	tig00000216_pilon	F.excelsior:Fe_g156	126836	127360	13	MATCHES	F.pennsylvanica	Chr10	F.pennsylvanica:Fp_g24716	32228688	32221033	1576	1e-50	10
F.excelsior	tig00000216_pilon	F.excelsior:Fe_g157	132412	132182	14	MATCHES	F.pennsylvanica	Chr10	F.pennsylvanica:Fp_g24717	32217548	32219936	1575	1e-50	13
F.excelsior	tig00000219_pilon	F.excelsior:Fe_g161	33900	34463	4	MATCHES	F.pennsylvanica	Chr07	F.pennsylvanica:Fp_g17639	24062824	24059037	987	1e-50	3
F.excelsior	tig00000219_pilon	F.excelsior:Fe_g162	37618	37041	5	MATCHES	F.pennsylvanica	Chr07	F.pennsylvanica:Fp_g17638	24057135	24058500	986	1e-50	6
F.excelsior	tig00000219_pilon	F.excelsior:Fe_g163	66470	51618	6	MATCHES	F.pennsylvanica	Chr07	F.pennsylvanica:Fp_g17637	24023855	24045725	985	1e-50	9
F.excelsior	tig00000219_pilon	F.excelsior:Fe_g164	88742	90946	7	MATCHES	F.pennsylvanica	Chr07	F.pennsylvanica:Fp_g17634	23986943	23982388	984	1e-50	12
F.excelsior	tig00000220_pilon	F.excelsior:Fe_g173	80299	80586	4	MATCHES	F.pennsylvanica	Chr02	F.pennsylvanica:Fp_g6559	43654237	43653434	2011	1e-50	3
F.excelsior	tig00000220_pilon	F.excelsior:Fe_g174	82374	83075	5	MATCHES	F.pennsylvanica	Chr02	F.pennsylvanica:Fp_g6560	43659242	43660907	2012	1e-50	6
F.excelsior	tig00000220_pilon	F.excelsior:Fe_g173	80299	80586	4	MATCHES	F.pennsylvanica	Chr02	F.pennsylvanica:Fp_g6550	43583387	43583857	2002	1e-50	3
F.excelsior	tig00000220_pilon	F.excelsior:Fe_g174	82374	83075	5	MATCHES	F.pennsylvanica	Chr02	F.pennsylvanica:Fp_g6551	43588050	43587361	2003	1e-50	6
F.excelsior	tig00000220_pilon	F.excelsior:Fe_g173	80299	80586	4	MATCHES	F.pennsylvanica	Chr02	F.pennsylvanica:Fp_g6543	43476343	43478620	1997	1e-50	3
F.excelsior	tig00000220_pilon	F.excelsior:Fe_g174	82374	83075	5	MATCHES	F.pennsylvanica	Chr02	F.pennsylvanica:Fp_g6544	43479786	43482273	1998	1e-50	6
F.excelsior	tig00000220_pilon	F.excelsior:Fe_g173	80299	80586	4	MATCHES	F.pennsylvanica	Chr02	F.pennsylvanica:Fp_g6534	43378649	43380765	1991	1e-50	3
F.excelsior	tig00000220_pilon	F.excelsior:Fe_g174	82374	83075	5	MATCHES	F.pennsylvanica	Chr02	F.pennsylvanica:Fp_g6535	43397127	43397774	1992	1e-50	6
F.excelsior	tig00000220_pilon	F.excelsior:Fe_g173	80299	80586	4	MATCHES	F.pennsylvanica	Chr02	F.pennsylvanica:Fp_g6527	43299927	43303515	1986	1e-50	3
F.excelsior	tig00000220_pilon	F.excelsior:Fe_g174	82374	83075	5	MATCHES	F.pennsylvanica	Chr02	F.pennsylvanica:Fp_g6528	43309252	43311637	1987	1e-50	6
F.excelsior	tig00000220_pilon	F.excelsior:Fe_g170	31762	32451	1	MATCHES	F.pennsylvanica	Chr02	F.pennsylvanica:Fp_g6168	38579294	38576043	1726	1e-50	3
F.excelsior	tig00000220_pilon	F.excelsior:Fe_g171.2	38014	40373	2	MATCHES	F.pennsylvanica	Chr02	F.pennsylvanica:Fp_g6169	38589840	38594724	1727	1e-50	6
F.excelsior	tig00000220_pilon	F.excelsior:Fe_g170	31762	32451	1	MATCHES	F.pennsylvanica	Chr02	F.pennsylvanica:Fp_g6168	38579294	38576043	1726	1e-50	3
F.excelsior	tig00000220_pilon	F.excelsior:Fe_g171.2	38014	40373	2	MATCHES	F.pennsylvanica	Chr02	F.pennsylvanica:Fp_g6167	38529697	38527072	1725	1e-50	6
F.excelsior	tig00000229_pilon	F.excelsior:Fe_g182.1	41871	38856	1	MATCHES	F.pennsylvanica	Chr10	F.pennsylvanica:Fp_g23501	17205042	17214193	743	1e-50	3
F.excelsior	tig00000229_pilon	F.excelsior:Fe_g184	91401	94400	2	MATCHES	F.pennsylvanica	Chr10	F.pennsylvanica:Fp_g23502	17189988	17186960	742	1e-50	6
F.excelsior	tig00000229_pilon	F.excelsior:Fe_g185	115178	111825	3	MATCHES	F.pennsylvanica	Chr10	F.pennsylvanica:Fp_g23504	17154992	17158680	741	1e-50	9
F.excelsior	tig00000229_pilon	F.excelsior:Fe_g186	163586	158861	4	MATCHES	F.pennsylvanica	Chr10	F.pennsylvanica:Fp_g23505	17134732	17138376	740	1e-50	12
F.excelsior	tig00000229_pilon	F.excelsior:Fe_g188	333402	328060	6	MATCHES	F.pennsylvanica	Chr10	F.pennsylvanica:Fp_g23508	17041500	17048440	738	1e-50	14
F.excelsior	tig00000230_pilon	F.excelsior:Fe_g190	28404	27964	1	MATCHES	F.pennsylvanica	Chr01	F.pennsylvanica:Fp_g2136	40424891	40425331	1473	1e-50	3
F.excelsior	tig00000230_pilon	F.excelsior:Fe_g192.2	33680	32754	3	MATCHES	F.pennsylvanica	Chr01	F.pennsylvanica:Fp_g2135	40419937	40421813	1472	1e-50	5
F.excelsior	tig00000230_pilon	F.excelsior:Fe_g194.3	61405	58146	5	MATCHES	F.pennsylvanica	Chr01	F.pennsylvanica:Fp_g2133	40379543	40404080	1471	1e-50	7
F.excelsior	tig00000230_pilon	F.excelsior:Fe_g196	80490	81493	7	MATCHES	F.pennsylvanica	Chr01	F.pennsylvanica:Fp_g2131	40367658	40366663	1469	1e-50	9
F.excelsior	tig00000230_pilon	F.excelsior:Fe_g200	185173	187335	11	MATCHES	F.pennsylvanica	Chr01	F.pennsylvanica:Fp_g2126	40292986	40289987	1467	1e-50	9
F.excelsior	tig00000230_pilon	F.excelsior:Fe_g201	223420	203041	12	MATCHES	F.pennsylvanica	Chr01	F.pennsylvanica:Fp_g2125	40266019	40278086	1466	1e-50	12
F.excelsior	tig00000230_pilon	F.excelsior:Fe_g203	259616	259200	13	MATCHES	F.pennsylvanica	Chr01	F.pennsylvanica:Fp_g2118	40181879	40182607	1462	1e-50	12
F.excelsior	tig00000230_pilon	F.excelsior:Fe_g204	270852	265994	14	MATCHES	F.pennsylvanica	Chr01	F.pennsylvanica:Fp_g2117	40172962	40177665	1461	1e-50	15
F.excelsior	tig00000246_pilon	F.excelsior:Fe_g222	20421	19915	1	MATCHES	F.pennsylvanica	Chr15	F.pennsylvanica:Fp_g34899	16745975	16745391	559	1e-50	3
F.excelsior	tig00000246_pilon	F.excelsior:Fe_g223	51158	53571	2	MATCHES	F.pennsylvanica	Chr15	F.pennsylvanica:Fp_g34900	16765767	16772371	560	1e-50	6
F.excelsior	tig00000246_pilon	F.excelsior:Fe_g224	80744	79816	3	MATCHES	F.pennsylvanica	Chr15	F.pennsylvanica:Fp_g34901	16795615	16773814	561	1e-50	9
F.excelsior	tig00000251_pilon	F.excelsior:Fe_g238	599982	601340	11	MATCHES	F.pennsylvanica	Chr19	F.pennsylvanica:Fp_g42314	8042071	8039572	339	1e-50	3
F.excelsior	tig00000251_pilon	F.excelsior:Fe_g240	644732	642621	13	MATCHES	F.pennsylvanica	Chr19	F.pennsylvanica:Fp_g42313	8022990	8025353	338	1e-50	5
F.excelsior	tig00000251_pilon	F.excelsior:Fe_g244	713550	713182	17	MATCHES	F.pennsylvanica	Chr19	F.pennsylvanica:Fp_g42309	7946151	7946564	336	1e-50	5
F.excelsior	tig00000251_pilon	F.excelsior:Fe_g245	720848	727243	18	MATCHES	F.pennsylvanica	Chr19	F.pennsylvanica:Fp_g42308	7931528	7924621	335	1e-50	8
F.excelsior	tig00000251_pilon	F.excelsior:Fe_g227	17694	19710	1	MATCHES	F.pennsylvanica	Chr19	F.pennsylvanica:Fp_g42278	7360905	7358071	323	1e-50	3
F.excelsior	tig00000251_pilon	F.excelsior:Fe_g229	203134	205248	3	MATCHES	F.pennsylvanica	Chr19	F.pennsylvanica:Fp_g42276	7312329	7309935	321	1e-50	5
F.excelsior	tig00000251_pilon	F.excelsior:Fe_g232	328909	331869	6	MATCHES	F.pennsylvanica	Chr19	F.pennsylvanica:Fp_g42271	7214547	7211335	318	1e-50	6
F.excelsior	tig00000256_pilon	F.excelsior:Fe_g254	69874	71023	7	MATCHES	F.pennsylvanica	Chr13	F.pennsylvanica:Fp_g31027	14886803	14887949	1172	1e-50	3
F.excelsior	tig00000256_pilon	F.excelsior:Fe_g255	93369	99707	8	MATCHES	F.pennsylvanica	Chr13	F.pennsylvanica:Fp_g31030	14908189	14914432	1174	1e-50	5
F.excelsior	tig00000256_pilon	F.excelsior:Fe_g257	138861	139169	10	MATCHES	F.pennsylvanica	Chr13	F.pennsylvanica:Fp_g31032	14961212	14961520	1176	1e-50	7
F.excelsior	tig00000256_pilon	F.excelsior:Fe_g258	147491	144949	11	MATCHES	F.pennsylvanica	Chr13	F.pennsylvanica:Fp_g31033	14981171	14977739	1177	1e-50	10
F.excelsior	tig00000287_pilon	F.excelsior:Fe_g263	31420	15146	1	MATCHES	F.pennsylvanica	Chr11	F.pennsylvanica:Fp_g25483	3029102	3023576	234	1e-50	3
F.excelsior	tig00000287_pilon	F.excelsior:Fe_g264	40518	50468	2	MATCHES	F.pennsylvanica	Chr11	F.pennsylvanica:Fp_g25484	3039942	3044923	235	1e-50	6
F.excelsior	tig00000287_pilon	F.excelsior:Fe_g263	31420	15146	1	MATCHES	F.pennsylvanica	Chr14	F.pennsylvanica:Fp_g33800	25148172	25155703	1137	1e-50	3
F.excelsior	tig00000287_pilon	F.excelsior:Fe_g264	40518	50468	2	MATCHES	F.pennsylvanica	Chr14	F.pennsylvanica:Fp_g33799	25135240	25129467	1136	1e-50	6
F.excelsior	tig00000287_pilon	F.excelsior:Fe_g267	74415	76536	4	MATCHES	F.pennsylvanica	Chr14	F.pennsylvanica:Fp_g33795	25110016	25102533	1132	1e-50	6
F.excelsior	tig00000287_pilon	F.excelsior:Fe_g268	79995	81775	5	MATCHES	F.pennsylvanica	Chr14	F.pennsylvanica:Fp_g33793	25096462	25094658	1130	1e-50	8
F.excelsior	tig00000287_pilon	F.excelsior:Fe_g270.2	105600	109828	7	MATCHES	F.pennsylvanica	Chr14	F.pennsylvanica:Fp_g33790	25075034	25073533	1127	1e-50	9
F.excelsior	tig00000287_pilon	F.excelsior:Fe_g271.1	114280	110511	8	MATCHES	F.pennsylvanica	Chr14	F.pennsylvanica:Fp_g33787	25066950	25069812	1125	1e-50	11
F.excelsior	tig00000289_pilon	F.excelsior:Fe_g274	48319	39939	3	MATCHES	F.pennsylvanica	Chr10	F.pennsylvanica:Fp_g24245	3564568	3555609	264	1e-50	3
F.excelsior	tig00000289_pilon	F.excelsior:Fe_g276	78925	81341	5	MATCHES	F.pennsylvanica	Chr10	F.pennsylvanica:Fp_g24244	3573685	3586213	265	1e-50	5
F.excelsior	tig00000289_pilon	F.excelsior:Fe_g277	82816	85038	6	MATCHES	F.pennsylvanica	Chr10	F.pennsylvanica:Fp_g24243	3587120	3589808	266	1e-50	8
F.excelsior	tig00000289_pilon	F.excelsior:Fe_g279	108684	120035	8	MATCHES	F.pennsylvanica	Chr10	F.pennsylvanica:Fp_g24240	3638863	3651336	269	1e-50	9
F.excelsior	tig00000289_pilon	F.excelsior:Fe_g280	123637	124161	9	MATCHES	F.pennsylvanica	Chr10	F.pennsylvanica:Fp_g24238	3664408	3664926	270	1e-50	12
F.excelsior	tig00000289_pilon	F.excelsior:Fe_g281	127523	125259	10	MATCHES	F.pennsylvanica	Chr10	F.pennsylvanica:Fp_g24237	3668727	3666316	271	1e-50	15
F.excelsior	tig00000302_pilon	F.excelsior:Fe_g301	279675	278159	17	MATCHES	F.pennsylvanica	Chr13	F.pennsylvanica:Fp_g30909	13398317	13396765	1088	1e-50	3
F.excelsior	tig00000302_pilon	F.excelsior:Fe_g303	312440	304402	19	MATCHES	F.pennsylvanica	Chr13	F.pennsylvanica:Fp_g30914	13430357	13429638	1089	1e-50	5
F.excelsior	tig00000302_pilon	F.excelsior:Fe_g305.1	339532	341103	21	MATCHES	F.pennsylvanica	Chr13	F.pennsylvanica:Fp_g30917	13450978	13456712	1092	1e-50	6
F.excelsior	tig00000302_pilon	F.excelsior:Fe_g306	345561	346079	22	MATCHES	F.pennsylvanica	Chr13	F.pennsylvanica:Fp_g30918	13463084	13465108	1093	1e-50	9
F.excelsior	tig00000302_pilon	F.excelsior:Fe_g308	352981	349113	24	MATCHES	F.pennsylvanica	Chr13	F.pennsylvanica:Fp_g30919	13471682	13468370	1094	1e-50	11
F.excelsior	tig00000302_pilon	F.excelsior:Fe_g310	358076	356718	26	MATCHES	F.pennsylvanica	Chr13	F.pennsylvanica:Fp_g30921	13479931	13477724	1096	1e-50	13
F.excelsior	tig00000302_pilon	F.excelsior:Fe_g311	388602	391008	27	MATCHES	F.pennsylvanica	Chr13	F.pennsylvanica:Fp_g30923	13501517	13504332	1097	1e-50	16
F.excelsior	tig00000302_pilon	F.excelsior:Fe_g283	30027	46389	2	MATCHES	F.pennsylvanica	Chr13	F.pennsylvanica:Fp_g30890	13106294	13141312	1076	1e-50	3
F.excelsior	tig00000302_pilon	F.excelsior:Fe_g288	100476	109805	4	MATCHES	F.pennsylvanica	Chr13	F.pennsylvanica:Fp_g30894	13182903	13188585	1079	1e-50	4
F.excelsior	tig00000302_pilon	F.excelsior:Fe_g290	148495	138149	6	MATCHES	F.pennsylvanica	Chr13	F.pennsylvanica:Fp_g30896	13232975	13223053	1080	1e-50	6
F.excelsior	tig00000312_pilon	F.excelsior:Fe_g313	52713	52303	1	MATCHES	F.pennsylvanica	Chr19	F.pennsylvanica:Fp_g42346	9115699	9117844	357	1e-50	3
F.excelsior	tig00000312_pilon	F.excelsior:Fe_g314	70128	71193	2	MATCHES	F.pennsylvanica	Chr19	F.pennsylvanica:Fp_g42343	9067095	9062029	356	1e-50	6
F.excelsior	tig00000312_pilon	F.excelsior:Fe_g316	137386	137153	4	MATCHES	F.pennsylvanica	Chr19	F.pennsylvanica:Fp_g42341	8944485	8945692	355	1e-50	8
F.excelsior	tig00000312_pilon	F.excelsior:Fe_g317	185055	187452	5	MATCHES	F.pennsylvanica	Chr19	F.pennsylvanica:Fp_g42338	8907071	8902640	352	1e-50	9
F.excelsior	tig00000312_pilon	F.excelsior:Fe_g319	292566	290998	7	MATCHES	F.pennsylvanica	Chr19	F.pennsylvanica:Fp_g42335	8846008	8847621	351	1e-50	11
F.excelsior	tig00000312_pilon	F.excelsior:Fe_g320	362089	367669	8	MATCHES	F.pennsylvanica	Chr19	F.pennsylvanica:Fp_g42332	8756534	8752187	350	1e-50	14
F.excelsior	tig00000312_pilon	F.excelsior:Fe_g321	387452	387838	9	MATCHES	F.pennsylvanica	Chr19	F.pennsylvanica:Fp_g42331	8727457	8726870	349	1e-50	17
F.excelsior	tig00000342_pilon	F.excelsior:Fe_g325.1	57552	60202	3	MATCHES	F.pennsylvanica	Chr04	F.pennsylvanica:Fp_g10196	28843805	28841270	971	1e-50	3
F.excelsior	tig00000342_pilon	F.excelsior:Fe_g326	85119	86081	4	MATCHES	F.pennsylvanica	Chr04	F.pennsylvanica:Fp_g10194	28809846	28808221	970	1e-50	6
F.excelsior	tig00000342_pilon	F.excelsior:Fe_g329	125166	122391	7	MATCHES	F.pennsylvanica	Chr04	F.pennsylvanica:Fp_g10190	28748456	28754464	967	1e-50	7
F.excelsior	tig00000342_pilon	F.excelsior:Fe_g330	145850	134652	8	MATCHES	F.pennsylvanica	Chr04	F.pennsylvanica:Fp_g10189	28735723	28741803	966	1e-50	10
F.excelsior	tig00000342_pilon	F.excelsior:Fe_g331	160518	155477	9	MATCHES	F.pennsylvanica	Chr04	F.pennsylvanica:Fp_g10188	28726625	28733003	965	1e-50	13
F.excelsior	tig00000342_pilon	F.excelsior:Fe_g332	185627	182904	10	MATCHES	F.pennsylvanica	Chr04	F.pennsylvanica:Fp_g10186	28701023	28706878	964	1e-50	16
F.excelsior	tig00000342_pilon	F.excelsior:Fe_g333	203671	211570	11	MATCHES	F.pennsylvanica	Chr04	F.pennsylvanica:Fp_g10185	28691534	28684288	963	1e-50	19
F.excelsior	tig00000342_pilon	F.excelsior:Fe_g334	218892	227950	12	MATCHES	F.pennsylvanica	Chr04	F.pennsylvanica:Fp_g10184	28675306	28666180	962	1e-50	22
F.excelsior	tig00000343_pilon	F.excelsior:Fe_g337	16881	16541	1	MATCHES	F.pennsylvanica	Chr12	F.pennsylvanica:Fp_g28732	27855974	27854172	1151	1e-50	3
F.excelsior	tig00000343_pilon	F.excelsior:Fe_g339.1	48496	52436	3	MATCHES	F.pennsylvanica	Chr12	F.pennsylvanica:Fp_g28734	27894016	27897350	1152	1e-50	5
F.excelsior	tig00000343_pilon	F.excelsior:Fe_g340	54178	54658	4	MATCHES	F.pennsylvanica	Chr12	F.pennsylvanica:Fp_g28735	27898840	27899321	1153	1e-50	8
F.excelsior	tig00000343_pilon	F.excelsior:Fe_g345.1	105267	104815	8	MATCHES	F.pennsylvanica	Chr12	F.pennsylvanica:Fp_g28742	28006254	28005211	1156	1e-50	8
F.excelsior	tig00000420_pilon	F.excelsior:Fe_g376	47634	42588	6	MATCHES	F.pennsylvanica	Chr17	F.pennsylvanica:Fp_g40068	32912358	32920465	1631	1e-50	3
F.excelsior	tig00000420_pilon	F.excelsior:Fe_g378	73960	68086	8	MATCHES	F.pennsylvanica	Chr17	F.pennsylvanica:Fp_g40067	32900476	32907726	1630	1e-50	5
F.excelsior	tig00000420_pilon	F.excelsior:Fe_g379.1	83681	81717	9	MATCHES	F.pennsylvanica	Chr17	F.pennsylvanica:Fp_g40066	32894424	32897386	1629	1e-50	8
F.excelsior	tig00000420_pilon	F.excelsior:Fe_g381	95290	93851	11	MATCHES	F.pennsylvanica	Chr17	F.pennsylvanica:Fp_g40063	32858421	32859230	1627	1e-50	10
F.excelsior	tig00000445_pilon	F.excelsior:Fe_g397	112262	116113	6	MATCHES	F.pennsylvanica	Chr12	F.pennsylvanica:Fp_g28148	20633659	20637678	700	1e-50	3
F.excelsior	tig00000445_pilon	F.excelsior:Fe_g401.1	221289	222900	9	MATCHES	F.pennsylvanica	Chr12	F.pennsylvanica:Fp_g28153	20709243	20712702	703	1e-50	4
F.excelsior	tig00000445_pilon	F.excelsior:Fe_g402.2	260545	261270	10	MATCHES	F.pennsylvanica	Chr12	F.pennsylvanica:Fp_g28154	20741374	20741916	704	1e-50	7
F.excelsior	tig00000521_pilon	F.excelsior:Fe_g437	31706	31915	2	MATCHES	F.pennsylvanica	Chr20	F.pennsylvanica:Fp_g44018	12894695	12897420	381	1e-50	3
F.excelsior	tig00000521_pilon	F.excelsior:Fe_g439.1	47674	46849	4	MATCHES	F.pennsylvanica	Chr20	F.pennsylvanica:Fp_g44019	12908600	12907773	382	1e-50	5
F.excelsior	tig00000521_pilon	F.excelsior:Fe_g441	68889	68137	6	MATCHES	F.pennsylvanica	Chr20	F.pennsylvanica:Fp_g44020	12932330	12931578	383	1e-50	7
F.excelsior	tig00000521_pilon	F.excelsior:Fe_g442	97167	96408	7	MATCHES	F.pennsylvanica	Chr20	F.pennsylvanica:Fp_g44022	12948304	12947180	384	1e-50	10
F.excelsior	tig00000525_pilon	F.excelsior:Fe_g451.1	7370	10156	1	MATCHES	F.pennsylvanica	Chr03	F.pennsylvanica:Fp_g7064	6003804	6006644	311	1e-50	3
F.excelsior	tig00000525_pilon	F.excelsior:Fe_g452	11289	10513	2	MATCHES	F.pennsylvanica	Chr03	F.pennsylvanica:Fp_g7065	6007797	6007001	312	1e-50	6
F.excelsior	tig00000525_pilon	F.excelsior:Fe_g454	24746	21536	3	MATCHES	F.pennsylvanica	Chr03	F.pennsylvanica:Fp_g7068	6029245	6027792	315	1e-50	7
F.excelsior	tig00000525_pilon	F.excelsior:Fe_g457	53599	54231	6	MATCHES	F.pennsylvanica	Chr03	F.pennsylvanica:Fp_g7070	6053801	6054592	316	1e-50	8
F.excelsior	tig00000534_pilon	F.excelsior:Fe_g468	67069	72419	5	MATCHES	F.pennsylvanica	Chr18	F.pennsylvanica:Fp_g40967	10486955	10492489	646	1e-50	3
F.excelsior	tig00000534_pilon	F.excelsior:Fe_g469	86251	86763	6	MATCHES	F.pennsylvanica	Chr18	F.pennsylvanica:Fp_g40969	10504738	10505796	647	1e-50	6
F.excelsior	tig00000534_pilon	F.excelsior:Fe_g471	98654	98166	8	MATCHES	F.pennsylvanica	Chr18	F.pennsylvanica:Fp_g40970	10536334	10521588	648	1e-50	8
F.excelsior	tig00000534_pilon	F.excelsior:Fe_g472	110207	109146	9	MATCHES	F.pennsylvanica	Chr18	F.pennsylvanica:Fp_g40971	10557794	10556721	649	1e-50	11
F.excelsior	tig00000536_pilon	F.excelsior:Fe_g477	46734	44216	5	MATCHES	F.pennsylvanica	Chr07	F.pennsylvanica:Fp_g17626	23905052	23905859	981	1e-50	3
F.excelsior	tig00000536_pilon	F.excelsior:Fe_g478.1	70668	75961	6	MATCHES	F.pennsylvanica	Chr07	F.pennsylvanica:Fp_g17625	23884733	23878914	980	1e-50	6
F.excelsior	tig00000536_pilon	F.excelsior:Fe_g480	82850	77697	8	MATCHES	F.pennsylvanica	Chr07	F.pennsylvanica:Fp_g17624	23872770	23877767	979	1e-50	8
F.excelsior	tig00000536_pilon	F.excelsior:Fe_g481	90121	85886	9	MATCHES	F.pennsylvanica	Chr07	F.pennsylvanica:Fp_g17623	23863339	23867627	978	1e-50	11
F.excelsior	tig00000536_pilon	F.excelsior:Fe_g483	100941	98653	11	MATCHES	F.pennsylvanica	Chr07	F.pennsylvanica:Fp_g17622	23850677	23860508	977	1e-50	13
F.excelsior	tig00000536_pilon	F.excelsior:Fe_g484	112991	113764	12	MATCHES	F.pennsylvanica	Chr07	F.pennsylvanica:Fp_g17621	23832772	23829931	976	1e-50	16
F.excelsior	tig00000536_pilon	F.excelsior:Fe_g485	123905	117618	13	MATCHES	F.pennsylvanica	Chr07	F.pennsylvanica:Fp_g17618	23797678	23802786	973	1e-50	17
F.excelsior	tig00000536_pilon	F.excelsior:Fe_g486	138728	136917	14	MATCHES	F.pennsylvanica	Chr07	F.pennsylvanica:Fp_g17617	23788975	23791844	972	1e-50	20
F.excelsior	tig00000536_pilon	F.excelsior:Fe_g489.1	172745	173332	17	MATCHES	F.pennsylvanica	Chr07	F.pennsylvanica:Fp_g17614	23762797	23760902	970	1e-50	21
F.excelsior	tig00000536_pilon	F.excelsior:Fe_g491	211890	209473	19	MATCHES	F.pennsylvanica	Chr07	F.pennsylvanica:Fp_g17612	23712097	23716791	968	1e-50	23
F.excelsior	tig00000580_pilon	F.excelsior:Fe_g511	3067	1225	2	MATCHES	F.pennsylvanica	Chr01	F.pennsylvanica:Fp_g2025	38666887	38670911	1402	1e-50	3
F.excelsior	tig00000580_pilon	F.excelsior:Fe_g512.2	57706	57314	3	MATCHES	F.pennsylvanica	Chr01	F.pennsylvanica:Fp_g2024	38658591	38658971	1401	1e-50	6
F.excelsior	tig00000580_pilon	F.excelsior:Fe_g514	67874	64331	5	MATCHES	F.pennsylvanica	Chr01	F.pennsylvanica:Fp_g2023	38646378	38649830	1400	1e-50	8
F.excelsior	tig00000590_pilon	F.excelsior:Fe_g520	15567	11151	2	MATCHES	F.pennsylvanica	Chr21	F.pennsylvanica:Fp_g45451	9245229	9234217	411	1e-50	3
F.excelsior	tig00000590_pilon	F.excelsior:Fe_g522.1	56339	55884	4	MATCHES	F.pennsylvanica	Chr21	F.pennsylvanica:Fp_g45452	9261227	9261682	412	1e-50	5
F.excelsior	tig00000590_pilon	F.excelsior:Fe_g523.1	128919	130833	5	MATCHES	F.pennsylvanica	Chr21	F.pennsylvanica:Fp_g45454	9309291	9311200	413	1e-50	8
F.excelsior	tig00000590_pilon	F.excelsior:Fe_g524.3	150241	139406	6	MATCHES	F.pennsylvanica	Chr21	F.pennsylvanica:Fp_g45455	9328040	9311984	414	1e-50	11
F.excelsior	tig00000605_pilon	F.excelsior:Fe_g541.1	11127	2228	1	MATCHES	F.pennsylvanica	Chr18	F.pennsylvanica:Fp_g41021	11138527	11147290	688	1e-50	3
F.excelsior	tig00000605_pilon	F.excelsior:Fe_g542	12923	13754	2	MATCHES	F.pennsylvanica	Chr18	F.pennsylvanica:Fp_g41020	11137065	11136131	687	1e-50	6
F.excelsior	tig00000605_pilon	F.excelsior:Fe_g546.1	47600	49768	6	MATCHES	F.pennsylvanica	Chr18	F.pennsylvanica:Fp_g41017	11111445	11107522	684	1e-50	6
F.excelsior	tig00000605_pilon	F.excelsior:Fe_g547	59524	54343	7	MATCHES	F.pennsylvanica	Chr18	F.pennsylvanica:Fp_g41015	11098453	11104088	683	1e-50	9
F.excelsior	tig00000605_pilon	F.excelsior:Fe_g548	78089	79148	8	MATCHES	F.pennsylvanica	Chr18	F.pennsylvanica:Fp_g41013	11089110	11082840	682	1e-50	12
F.excelsior	tig00000605_pilon	F.excelsior:Fe_g550.1	101790	103322	10	MATCHES	F.pennsylvanica	Chr18	F.pennsylvanica:Fp_g41006	11034916	11031332	676	1e-50	10
F.excelsior	tig00000605_pilon	F.excelsior:Fe_g551	116512	112681	11	MATCHES	F.pennsylvanica	Chr18	F.pennsylvanica:Fp_g41002	11011661	11018075	672	1e-50	10
F.excelsior	tig00000605_pilon	F.excelsior:Fe_g552	130323	129490	12	MATCHES	F.pennsylvanica	Chr18	F.pennsylvanica:Fp_g41000	11006886	11007712	670	1e-50	12
F.excelsior	tig00000610_pilon	F.excelsior:Fe_g559	50319	47740	2	MATCHES	F.pennsylvanica	Chr08	F.pennsylvanica:Fp_g19981	24226008	24223456	1176	1e-50	3
F.excelsior	tig00000610_pilon	F.excelsior:Fe_g561	95501	92415	4	MATCHES	F.pennsylvanica	Chr08	F.pennsylvanica:Fp_g19983	24263309	24260309	1178	1e-50	5
F.excelsior	tig00000610_pilon	F.excelsior:Fe_g562	106280	108875	5	MATCHES	F.pennsylvanica	Chr08	F.pennsylvanica:Fp_g19984	24274188	24280146	1179	1e-50	8
F.excelsior	tig00000610_pilon	F.excelsior:Fe_g564.1	149863	153934	7	MATCHES	F.pennsylvanica	Chr08	F.pennsylvanica:Fp_g19986	24340926	24349058	1181	1e-50	10
F.excelsior	tig00000610_pilon	F.excelsior:Fe_g565	165000	166264	8	MATCHES	F.pennsylvanica	Chr08	F.pennsylvanica:Fp_g19987	24351247	24352545	1182	1e-50	13
F.excelsior	tig00000610_pilon	F.excelsior:Fe_g567	191860	194193	10	MATCHES	F.pennsylvanica	Chr08	F.pennsylvanica:Fp_g19990	24376467	24379010	1184	1e-50	15
F.excelsior	tig00000610_pilon	F.excelsior:Fe_g569	217063	216593	12	MATCHES	F.pennsylvanica	Chr08	F.pennsylvanica:Fp_g19991	24395521	24392358	1185	1e-50	17
F.excelsior	tig00000610_pilon	F.excelsior:Fe_g558	30492	33220	1	MATCHES	F.pennsylvanica	Chr17	F.pennsylvanica:Fp_g39593	25265262	25268546	1305	1e-50	3
F.excelsior	tig00000610_pilon	F.excelsior:Fe_g559	50319	47740	2	MATCHES	F.pennsylvanica	Chr17	F.pennsylvanica:Fp_g39596	25307533	25304584	1307	1e-50	5
F.excelsior	tig00000610_pilon	F.excelsior:Fe_g564.1	149863	153934	7	MATCHES	F.pennsylvanica	Chr17	F.pennsylvanica:Fp_g39604	25448841	25454375	1312	1e-50	4
F.excelsior	tig00000610_pilon	F.excelsior:Fe_g565	165000	166264	8	MATCHES	F.pennsylvanica	Chr17	F.pennsylvanica:Fp_g39605	25457734	25459768	1313	1e-50	7
F.excelsior	tig00000637_pilon	F.excelsior:Fe_g577.2	15128	20951	1	MATCHES	F.pennsylvanica	Chr02	F.pennsylvanica:Fp_g4430	7259935	7265159	554	1e-50	3
F.excelsior	tig00000637_pilon	F.excelsior:Fe_g578	22290	27052	2	MATCHES	F.pennsylvanica	Chr02	F.pennsylvanica:Fp_g4431	7266096	7271510	555	1e-50	6
F.excelsior	tig00000683_pilon	F.excelsior:Fe_g582	25432	30215	1	MATCHES	F.pennsylvanica	Chr02	F.pennsylvanica:Fp_g4639	9410939	9404711	713	1e-50	3
F.excelsior	tig00000683_pilon	F.excelsior:Fe_g583	43788	39699	2	MATCHES	F.pennsylvanica	Chr02	F.pennsylvanica:Fp_g4638	9391769	9401313	712	1e-50	6
F.excelsior	tig00000683_pilon	F.excelsior:Fe_g584	53544	49750	3	MATCHES	F.pennsylvanica	Chr02	F.pennsylvanica:Fp_g4637	9379265	9382541	711	1e-50	9
F.excelsior	tig00000710_pilon	F.excelsior:Fe_g588	3343	6948	1	MATCHES	F.pennsylvanica	Chr12	F.pennsylvanica:Fp_g27290	2985089	2997422	132	1e-50	3
F.excelsior	tig00000710_pilon	F.excelsior:Fe_g589	14037	15264	2	MATCHES	F.pennsylvanica	Chr12	F.pennsylvanica:Fp_g27291	3008802	3010043	133	1e-50	6
F.excelsior	tig00000710_pilon	F.excelsior:Fe_g591.1	58457	65790	4	MATCHES	F.pennsylvanica	Chr12	F.pennsylvanica:Fp_g27293	3100018	3110657	134	1e-50	8
F.excelsior	tig00000710_pilon	F.excelsior:Fe_g592.2	81818	82381	5	MATCHES	F.pennsylvanica	Chr12	F.pennsylvanica:Fp_g27297	3153662	3154306	137	1e-50	9
F.excelsior	tig00000727_pilon	F.excelsior:Fe_g599	4010	6047	1	MATCHES	F.pennsylvanica	Chr18	F.pennsylvanica:Fp_g41683	22709052	22705659	1182	1e-50	3
F.excelsior	tig00000727_pilon	F.excelsior:Fe_g600.1	47161	50591	2	MATCHES	F.pennsylvanica	Chr18	F.pennsylvanica:Fp_g41682	22670835	22667932	1181	1e-50	6
F.excelsior	tig00000727_pilon	F.excelsior:Fe_g601	53344	52295	3	MATCHES	F.pennsylvanica	Chr18	F.pennsylvanica:Fp_g41681	22651794	22653083	1180	1e-50	9
F.excelsior	tig00000727_pilon	F.excelsior:Fe_g604	129861	128881	6	MATCHES	F.pennsylvanica	Chr18	F.pennsylvanica:Fp_g41678	22538588	22539580	1179	1e-50	10
F.excelsior	tig00000727_pilon	F.excelsior:Fe_g607	236478	237029	9	MATCHES	F.pennsylvanica	Chr18	F.pennsylvanica:Fp_g41675	22430668	22430117	1176	1e-50	11
F.excelsior	tig00000727_pilon	F.excelsior:Fe_g611	321488	322036	13	MATCHES	F.pennsylvanica	Chr18	F.pennsylvanica:Fp_g41672	22359883	22359335	1173	1e-50	11
F.excelsior	tig00000745_pilon	F.excelsior:Fe_g620	103144	108394	6	MATCHES	F.pennsylvanica	Chr07	F.pennsylvanica:Fp_g17299	19056972	19050873	748	1e-50	3
F.excelsior	tig00000745_pilon	F.excelsior:Fe_g621	108689	111752	7	MATCHES	F.pennsylvanica	Chr07	F.pennsylvanica:Fp_g17298	19045662	19048355	747	1e-50	6
F.excelsior	tig00000745_pilon	F.excelsior:Fe_g625	163076	161281	11	MATCHES	F.pennsylvanica	Chr07	F.pennsylvanica:Fp_g17295	18962273	18963880	744	1e-50	6
F.excelsior	tig00000748_pilon	F.excelsior:Fe_g629	17078	17539	2	MATCHES	F.pennsylvanica	Chr06	F.pennsylvanica:Fp_g16097	32286814	32286170	1473	1e-50	3
F.excelsior	tig00000748_pilon	F.excelsior:Fe_g631	45402	58997	4	MATCHES	F.pennsylvanica	Chr06	F.pennsylvanica:Fp_g16093	32271666	32257646	1472	1e-50	5
F.excelsior	tig00000748_pilon	F.excelsior:Fe_g633	70840	72584	6	MATCHES	F.pennsylvanica	Chr06	F.pennsylvanica:Fp_g16092	32246085	32244361	1471	1e-50	7
F.excelsior	tig00000748_pilon	F.excelsior:Fe_g636	96627	97259	9	MATCHES	F.pennsylvanica	Chr06	F.pennsylvanica:Fp_g16089	32230909	32226852	1469	1e-50	8
F.excelsior	tig00000748_pilon	F.excelsior:Fe_g637	101056	104851	10	MATCHES	F.pennsylvanica	Chr06	F.pennsylvanica:Fp_g16088	32222067	32218444	1468	1e-50	11
F.excelsior	tig00000748_pilon	F.excelsior:Fe_g639	123589	122456	12	MATCHES	F.pennsylvanica	Chr06	F.pennsylvanica:Fp_g16085	32193135	32194686	1465	1e-50	12
F.excelsior	tig00000748_pilon	F.excelsior:Fe_g641	139637	136394	14	MATCHES	F.pennsylvanica	Chr06	F.pennsylvanica:Fp_g16083	32169023	32172271	1463	1e-50	14
F.excelsior	tig00000748_pilon	F.excelsior:Fe_g647	197852	197385	19	MATCHES	F.pennsylvanica	Chr06	F.pennsylvanica:Fp_g16077	32104570	32105034	1459	1e-50	13
F.excelsior	tig00000748_pilon	F.excelsior:Fe_g652.1	265793	264085	24	MATCHES	F.pennsylvanica	Chr06	F.pennsylvanica:Fp_g16074	32051263	32053003	1456	1e-50	12
F.excelsior	tig00000748_pilon	F.excelsior:Fe_g656	297348	298452	28	MATCHES	F.pennsylvanica	Chr06	F.pennsylvanica:Fp_g16068	32000960	31997815	1452	1e-50	12
F.excelsior	tig00000748_pilon	F.excelsior:Fe_g659	312542	313069	31	MATCHES	F.pennsylvanica	Chr06	F.pennsylvanica:Fp_g16066	31985056	31984049	1450	1e-50	13
F.excelsior	tig00000748_pilon	F.excelsior:Fe_g662.3	328232	335630	34	MATCHES	F.pennsylvanica	Chr06	F.pennsylvanica:Fp_g16063	31968877	31966106	1448	1e-50	14
F.excelsior	tig00000757_pilon	F.excelsior:Fe_g663	7852	7298	1	MATCHES	F.pennsylvanica	Chr05	F.pennsylvanica:Fp_g13427	35421305	35421859	1592	1e-50	3
F.excelsior	tig00000757_pilon	F.excelsior:Fe_g665	47191	44488	3	MATCHES	F.pennsylvanica	Chr05	F.pennsylvanica:Fp_g13425	35382828	35391577	1590	1e-50	5
F.excelsior	tig00000757_pilon	F.excelsior:Fe_g667.1	79717	78289	4	MATCHES	F.pennsylvanica	Chr05	F.pennsylvanica:Fp_g13424	35358374	35369323	1589	1e-50	8
F.excelsior	tig00000757_pilon	F.excelsior:Fe_g668	94846	98634	5	MATCHES	F.pennsylvanica	Chr05	F.pennsylvanica:Fp_g13423	35337651	35333989	1588	1e-50	11
F.excelsior	tig00000757_pilon	F.excelsior:Fe_g672	129909	125444	8	MATCHES	F.pennsylvanica	Chr05	F.pennsylvanica:Fp_g13418	35284738	35288715	1585	1e-50	12
F.excelsior	tig00000793_pilon	F.excelsior:Fe_g678	9433	12234	1	MATCHES	F.pennsylvanica	Chr07	F.pennsylvanica:Fp_g16284	1122393	1123040	74	1e-50	3
F.excelsior	tig00000793_pilon	F.excelsior:Fe_g679	35284	38307	2	MATCHES	F.pennsylvanica	Chr07	F.pennsylvanica:Fp_g16283	1113976	1111362	73	1e-50	6
F.excelsior	tig00000793_pilon	F.excelsior:Fe_g682	87087	87485	5	MATCHES	F.pennsylvanica	Chr07	F.pennsylvanica:Fp_g16278	1054331	1053035	71	1e-50	7
F.excelsior	tig00000793_pilon	F.excelsior:Fe_g684	136115	138455	7	MATCHES	F.pennsylvanica	Chr07	F.pennsylvanica:Fp_g16270	996288	993733	65	1e-50	5
F.excelsior	tig00000793_pilon	F.excelsior:Fe_g685	161737	160841	8	MATCHES	F.pennsylvanica	Chr07	F.pennsylvanica:Fp_g16266	948594	949490	62	1e-50	6
F.excelsior	tig00000793_pilon	F.excelsior:Fe_g687	167930	163812	10	MATCHES	F.pennsylvanica	Chr07	F.pennsylvanica:Fp_g16265	942836	947250	61	1e-50	8
F.excelsior	tig00000794_pilon	F.excelsior:Fe_g691	110090	110456	1	MATCHES	F.pennsylvanica	Chr06	F.pennsylvanica:Fp_g14701	11572778	11574032	462	1e-50	3
F.excelsior	tig00000794_pilon	F.excelsior:Fe_g693.1	154319	152027	3	MATCHES	F.pennsylvanica	Chr06	F.pennsylvanica:Fp_g14703	11651530	11649342	463	1e-50	5
F.excelsior	tig00000794_pilon	F.excelsior:Fe_g695	227527	214486	5	MATCHES	F.pennsylvanica	Chr06	F.pennsylvanica:Fp_g14707	11738438	11721084	464	1e-50	7
F.excelsior	tig00000857_pilon	F.excelsior:Fe_g712	70883	71754	4	MATCHES	F.pennsylvanica	Chr01	F.pennsylvanica:Fp_g2087	39817825	39819118	1446	1e-50	3
F.excelsior	tig00000857_pilon	F.excelsior:Fe_g713	107146	113998	5	MATCHES	F.pennsylvanica	Chr01	F.pennsylvanica:Fp_g2089	39824108	39832345	1448	1e-50	5
F.excelsior	tig00000857_pilon	F.excelsior:Fe_g714	151625	122392	6	MATCHES	F.pennsylvanica	Chr01	F.pennsylvanica:Fp_g2092	39874934	39867563	1450	1e-50	7
F.excelsior	tig00000857_pilon	F.excelsior:Fe_g718.1	307441	307055	10	MATCHES	F.pennsylvanica	Chr01	F.pennsylvanica:Fp_g2104	40039508	40038954	1455	1e-50	6
F.excelsior	tig00000857_pilon	F.excelsior:Fe_g719.1	322183	327170	11	MATCHES	F.pennsylvanica	Chr01	F.pennsylvanica:Fp_g2108	40077752	40079543	1458	1e-50	7
F.excelsior	tig00000857_pilon	F.excelsior:Fe_g722	378215	376530	14	MATCHES	F.pennsylvanica	Chr01	F.pennsylvanica:Fp_g2111	40120010	40118303	1459	1e-50	8
F.excelsior	tig00000857_pilon	F.excelsior:Fe_g715	243870	244088	7	MATCHES	F.pennsylvanica	Chr03	F.pennsylvanica:Fp_g6691	735980	734889	40	1e-50	3
F.excelsior	tig00000857_pilon	F.excelsior:Fe_g716	249612	244989	8	MATCHES	F.pennsylvanica	Chr03	F.pennsylvanica:Fp_g6690	718418	721624	39	1e-50	6
F.excelsior	tig00000859_pilon	F.excelsior:Fe_g730	27735	31762	2	MATCHES	F.pennsylvanica	Chr05	F.pennsylvanica:Fp_g11158	31575	35458	3	1e-50	3
F.excelsior	tig00000859_pilon	F.excelsior:Fe_g731.1	48281	48848	3	MATCHES	F.pennsylvanica	Chr05	F.pennsylvanica:Fp_g11161	49247	50164	4	1e-50	6
F.excelsior	tig00000859_pilon	F.excelsior:Fe_g733	116198	115507	5	MATCHES	F.pennsylvanica	Chr05	F.pennsylvanica:Fp_g11165	97337	96501	7	1e-50	7
F.excelsior	tig00000859_pilon	F.excelsior:Fe_g735	170627	170364	7	MATCHES	F.pennsylvanica	Chr05	F.pennsylvanica:Fp_g11166	130137	129517	8	1e-50	9
F.excelsior	tig00000859_pilon	F.excelsior:Fe_g737	194936	194430	9	MATCHES	F.pennsylvanica	Chr05	F.pennsylvanica:Fp_g11167	148938	148432	9	1e-50	11
F.excelsior	tig00000859_pilon	F.excelsior:Fe_g740	245510	246557	12	MATCHES	F.pennsylvanica	Chr05	F.pennsylvanica:Fp_g11170	195752	198488	11	1e-50	12
F.excelsior	tig00000859_pilon	F.excelsior:Fe_g741	260006	246896	13	MATCHES	F.pennsylvanica	Chr05	F.pennsylvanica:Fp_g11171	204461	198829	12	1e-50	15
F.excelsior	tig00000859_pilon	F.excelsior:Fe_g742	266715	270273	14	MATCHES	F.pennsylvanica	Chr05	F.pennsylvanica:Fp_g11172	219949	222911	13	1e-50	18
F.excelsior	tig00000859_pilon	F.excelsior:Fe_g743	277230	274503	15	MATCHES	F.pennsylvanica	Chr05	F.pennsylvanica:Fp_g11174	229943	223882	14	1e-50	21
F.excelsior	tig00000859_pilon	F.excelsior:Fe_g744	287070	288031	16	MATCHES	F.pennsylvanica	Chr05	F.pennsylvanica:Fp_g11177	243769	244737	16	1e-50	23
F.excelsior	tig00000859_pilon	F.excelsior:Fe_g746	322823	322452	18	MATCHES	F.pennsylvanica	Chr05	F.pennsylvanica:Fp_g11178	253622	253251	17	1e-50	25
F.excelsior	tig00000859_pilon	F.excelsior:Fe_g747	365347	370453	19	MATCHES	F.pennsylvanica	Chr05	F.pennsylvanica:Fp_g11179	277295	288851	18	1e-50	28
F.excelsior	tig00000859_pilon	F.excelsior:Fe_g749	383383	381310	21	MATCHES	F.pennsylvanica	Chr05	F.pennsylvanica:Fp_g11180	298264	294779	19	1e-50	30
F.excelsior	tig00000859_pilon	F.excelsior:Fe_g750	418215	416771	22	MATCHES	F.pennsylvanica	Chr05	F.pennsylvanica:Fp_g11181	326693	311944	20	1e-50	33
F.excelsior	tig00000859_pilon	F.excelsior:Fe_g752	502790	503224	24	MATCHES	F.pennsylvanica	Chr05	F.pennsylvanica:Fp_g11185	411956	412621	22	1e-50	35
F.excelsior	tig00000859_pilon	F.excelsior:Fe_g753	517737	517474	25	MATCHES	F.pennsylvanica	Chr05	F.pennsylvanica:Fp_g11186	421267	417713	23	1e-50	38
F.excelsior	tig00000859_pilon	F.excelsior:Fe_g755	554275	554730	27	MATCHES	F.pennsylvanica	Chr05	F.pennsylvanica:Fp_g11191	513243	513698	27	1e-50	38
F.excelsior	tig00000859_pilon	F.excelsior:Fe_g756	604052	606179	28	MATCHES	F.pennsylvanica	Chr05	F.pennsylvanica:Fp_g11192	563654	574742	28	1e-50	41
F.excelsior	tig00000859_pilon	F.excelsior:Fe_g758	664007	665740	29	MATCHES	F.pennsylvanica	Chr05	F.pennsylvanica:Fp_g11195	617281	619038	29	1e-50	44
F.excelsior	tig00000859_pilon	F.excelsior:Fe_g760	690645	703667	31	MATCHES	F.pennsylvanica	Chr05	F.pennsylvanica:Fp_g11197	638534	652281	31	1e-50	46
F.excelsior	tig00000859_pilon	F.excelsior:Fe_g764.2	732809	733826	35	MATCHES	F.pennsylvanica	Chr05	F.pennsylvanica:Fp_g11198	673417	678637	32	1e-50	46
F.excelsior	tig00000859_pilon	F.excelsior:Fe_g766	770449	770201	37	MATCHES	F.pennsylvanica	Chr05	F.pennsylvanica:Fp_g11202	705617	703443	36	1e-50	46
F.excelsior	tig00000859_pilon	F.excelsior:Fe_g773	815259	818274	44	MATCHES	F.pennsylvanica	Chr05	F.pennsylvanica:Fp_g11219	884869	888633	47	1e-50	3
F.excelsior	tig00000859_pilon	F.excelsior:Fe_g774	843049	843676	45	MATCHES	F.pennsylvanica	Chr05	F.pennsylvanica:Fp_g11220	918613	919392	48	1e-50	6
F.excelsior	tig00000859_pilon	F.excelsior:Fe_g777	868947	864774	48	MATCHES	F.pennsylvanica	Chr05	F.pennsylvanica:Fp_g11225	945534	940725	51	1e-50	7
F.excelsior	tig00000859_pilon	F.excelsior:Fe_g778	875126	873870	49	MATCHES	F.pennsylvanica	Chr05	F.pennsylvanica:Fp_g11226	952687	951306	52	1e-50	10
F.excelsior	tig00000859_pilon	F.excelsior:Fe_g782	902036	902488	53	MATCHES	F.pennsylvanica	Chr05	F.pennsylvanica:Fp_g11231	977579	979133	55	1e-50	10
F.excelsior	tig00000859_pilon	F.excelsior:Fe_g780	878357	877944	50	MATCHES	F.pennsylvanica	Chr06	F.pennsylvanica:Fp_g14526	7680110	7672984	353	1e-50	3
F.excelsior	tig00000859_pilon	F.excelsior:Fe_g779	879472	877716	51	MATCHES	F.pennsylvanica	Chr06	F.pennsylvanica:Fp_g14525	7663317	7656708	352	1e-50	6
F.excelsior	tig00000863_pilon	F.excelsior:Fe_g803	30670	23069	1	MATCHES	F.pennsylvanica	Chr03	F.pennsylvanica:Fp_g7330	12299395	12303519	490	1e-50	3
F.excelsior	tig00000863_pilon	F.excelsior:Fe_g805	34848	35873	3	MATCHES	F.pennsylvanica	Chr03	F.pennsylvanica:Fp_g7329	12296118	12294457	489	1e-50	5
F.excelsior	tig00000863_pilon	F.excelsior:Fe_g806	47067	40240	4	MATCHES	F.pennsylvanica	Chr03	F.pennsylvanica:Fp_g7328	12271875	12279118	488	1e-50	8
F.excelsior	tig00000871_pilon	F.excelsior:Fe_g814.1	1943	6510	1	MATCHES	F.pennsylvanica	Chr05	F.pennsylvanica:Fp_g12263	21219309	21214707	767	1e-50	3
F.excelsior	tig00000871_pilon	F.excelsior:Fe_g815	8114	7635	2	MATCHES	F.pennsylvanica	Chr05	F.pennsylvanica:Fp_g12262	21206848	21214035	766	1e-50	6
F.excelsior	tig00000871_pilon	F.excelsior:Fe_g819	92598	94979	6	MATCHES	F.pennsylvanica	Chr05	F.pennsylvanica:Fp_g12253	21096481	21093833	760	1e-50	4
F.excelsior	tig00000871_pilon	F.excelsior:Fe_g820	158476	158739	7	MATCHES	F.pennsylvanica	Chr05	F.pennsylvanica:Fp_g12249	21038282	21025785	757	1e-50	5
F.excelsior	tig00000871_pilon	F.excelsior:Fe_g821	252780	247604	8	MATCHES	F.pennsylvanica	Chr05	F.pennsylvanica:Fp_g12247	21006450	21011233	755	1e-50	7
F.excelsior	tig00000871_pilon	F.excelsior:Fe_g824	339418	337977	11	MATCHES	F.pennsylvanica	Chr05	F.pennsylvanica:Fp_g12241	20921852	20918067	750	1e-50	6
F.excelsior	tig00000871_pilon	F.excelsior:Fe_g826.2	404756	405712	13	MATCHES	F.pennsylvanica	Chr05	F.pennsylvanica:Fp_g12240	20858062	20857118	749	1e-50	8
F.excelsior	tig00000871_pilon	F.excelsior:Fe_g827	411634	409314	14	MATCHES	F.pennsylvanica	Chr05	F.pennsylvanica:Fp_g12239	20851240	20853376	748	1e-50	11
F.excelsior	tig00000871_pilon	F.excelsior:Fe_g828	429194	421361	15	MATCHES	F.pennsylvanica	Chr05	F.pennsylvanica:Fp_g12236	20768462	20764637	746	1e-50	13
F.excelsior	tig00000871_pilon	F.excelsior:Fe_g831	528508	525494	18	MATCHES	F.pennsylvanica	Chr05	F.pennsylvanica:Fp_g12234	20719266	20721157	744	1e-50	14
F.excelsior	tig00000871_pilon	F.excelsior:Fe_g832.1	534179	534640	19	MATCHES	F.pennsylvanica	Chr05	F.pennsylvanica:Fp_g12233	20707954	20704386	743	1e-50	17
F.excelsior	tig00000871_pilon	F.excelsior:Fe_g827	411634	409314	14	MATCHES	F.pennsylvanica	Chr16	F.pennsylvanica:Fp_g36773	8355075	8353164	473	1e-50	3
F.excelsior	tig00000871_pilon	F.excelsior:Fe_g830.1	476867	479381	17	MATCHES	F.pennsylvanica	Chr16	F.pennsylvanica:Fp_g36775	8408970	8413052	475	1e-50	4
F.excelsior	tig00000871_pilon	F.excelsior:Fe_g832.1	534179	534640	19	MATCHES	F.pennsylvanica	Chr16	F.pennsylvanica:Fp_g36777	8443063	8445223	477	1e-50	6
F.excelsior	tig00000875_pilon	F.excelsior:Fe_g833.1	45247	47554	1	MATCHES	F.pennsylvanica	Chr13	F.pennsylvanica:Fp_g30831	12347915	12343164	1034	1e-50	3
F.excelsior	tig00000875_pilon	F.excelsior:Fe_g835	59477	62001	3	MATCHES	F.pennsylvanica	Chr13	F.pennsylvanica:Fp_g30830	12333116	12330536	1033	1e-50	5
F.excelsior	tig00000875_pilon	F.excelsior:Fe_g836	65608	64247	4	MATCHES	F.pennsylvanica	Chr13	F.pennsylvanica:Fp_g30829	12327035	12328922	1032	1e-50	8
F.excelsior	tig00000875_pilon	F.excelsior:Fe_g837	87626	87109	5	MATCHES	F.pennsylvanica	Chr13	F.pennsylvanica:Fp_g30828	12315015	12316582	1031	1e-50	11
F.excelsior	tig00000898_pilon	F.excelsior:Fe_g853	135404	134817	11	MATCHES	F.pennsylvanica	Chr11	F.pennsylvanica:Fp_g26654	24514781	24513780	1009	1e-50	3
F.excelsior	tig00000898_pilon	F.excelsior:Fe_g854	143968	139530	12	MATCHES	F.pennsylvanica	Chr11	F.pennsylvanica:Fp_g26653	24505024	24512729	1008	1e-50	6
F.excelsior	tig00000898_pilon	F.excelsior:Fe_g857	186067	190491	15	MATCHES	F.pennsylvanica	Chr11	F.pennsylvanica:Fp_g26649	24472051	24467580	1006	1e-50	7
F.excelsior	tig00000898_pilon	F.excelsior:Fe_g858	253499	247072	16	MATCHES	F.pennsylvanica	Chr11	F.pennsylvanica:Fp_g26642	24366397	24374375	1002	1e-50	7
F.excelsior	tig00000898_pilon	F.excelsior:Fe_g860	280605	282496	17	MATCHES	F.pennsylvanica	Chr11	F.pennsylvanica:Fp_g26638	24323916	24322036	1001	1e-50	10
F.excelsior	tig00000898_pilon	F.excelsior:Fe_g862	321537	325865	19	MATCHES	F.pennsylvanica	Chr11	F.pennsylvanica:Fp_g26635	24272471	24264395	1000	1e-50	12
F.excelsior	tig00000898_pilon	F.excelsior:Fe_g863	356794	357057	20	MATCHES	F.pennsylvanica	Chr11	F.pennsylvanica:Fp_g26634	24257089	24259183	999	1e-50	15
F.excelsior	tig00000898_pilon	F.excelsior:Fe_g866	420017	420742	22	MATCHES	F.pennsylvanica	Chr11	F.pennsylvanica:Fp_g26629	24213587	24212811	996	1e-50	16
F.excelsior	tig00000898_pilon	F.excelsior:Fe_g867	426893	423920	23	MATCHES	F.pennsylvanica	Chr11	F.pennsylvanica:Fp_g26628	24206215	24210293	995	1e-50	19
F.excelsior	tig00000898_pilon	F.excelsior:Fe_g869	455216	454538	25	MATCHES	F.pennsylvanica	Chr11	F.pennsylvanica:Fp_g26625	24179648	24180324	992	1e-50	20
F.excelsior	tig00000898_pilon	F.excelsior:Fe_g870	502392	502971	26	MATCHES	F.pennsylvanica	Chr11	F.pennsylvanica:Fp_g26624	24138956	24133421	991	1e-50	23
F.excelsior	tig00000898_pilon	F.excelsior:Fe_g871.1	510654	504737	27	MATCHES	F.pennsylvanica	Chr11	F.pennsylvanica:Fp_g26623	24124875	24130466	990	1e-50	26
F.excelsior	tig00000898_pilon	F.excelsior:Fe_g873.1	542406	541816	29	MATCHES	F.pennsylvanica	Chr11	F.pennsylvanica:Fp_g26621	24104128	24104730	989	1e-50	28
F.excelsior	tig00000898_pilon	F.excelsior:Fe_g874.1	565212	564631	30	MATCHES	F.pennsylvanica	Chr11	F.pennsylvanica:Fp_g26620	24097884	24098486	988	1e-50	31
F.excelsior	tig00000898_pilon	F.excelsior:Fe_g875	583211	568373	31	MATCHES	F.pennsylvanica	Chr11	F.pennsylvanica:Fp_g26618	24057698	24056841	986	1e-50	33
F.excelsior	tig00000898_pilon	F.excelsior:Fe_g876	587027	587692	32	MATCHES	F.pennsylvanica	Chr11	F.pennsylvanica:Fp_g26617	24048140	24044912	985	1e-50	36
F.excelsior	tig00000898_pilon	F.excelsior:Fe_g877	594037	595852	33	MATCHES	F.pennsylvanica	Chr11	F.pennsylvanica:Fp_g26616	24040451	24038417	984	1e-50	39
F.excelsior	tig00000898_pilon	F.excelsior:Fe_g878.2	616401	632032	34	MATCHES	F.pennsylvanica	Chr11	F.pennsylvanica:Fp_g26615	24022213	24006616	983	1e-50	42
F.excelsior	tig00000898_pilon	F.excelsior:Fe_g879	637651	637154	35	MATCHES	F.pennsylvanica	Chr11	F.pennsylvanica:Fp_g26614	24001560	24002324	982	1e-50	45
F.excelsior	tig00000898_pilon	F.excelsior:Fe_g850	85248	85628	8	MATCHES	F.pennsylvanica	Chr11	F.pennsylvanica:Fp_g26668	24760454	24768221	1022	1e-50	3
F.excelsior	tig00000898_pilon	F.excelsior:Fe_g851	91773	86859	9	MATCHES	F.pennsylvanica	Chr11	F.pennsylvanica:Fp_g26666	24718831	24727495	1020	1e-50	5
F.excelsior	tig00000898_pilon	F.excelsior:Fe_g852	128368	131167	10	MATCHES	F.pennsylvanica	Chr11	F.pennsylvanica:Fp_g26665	24705022	24702219	1019	1e-50	8
F.excelsior	tig00000959_pilon	F.excelsior:Fe_g893.1	121181	123901	2	MATCHES	F.pennsylvanica	Chr04	F.pennsylvanica:Fp_g9529	16002091	15999109	477	1e-50	3
F.excelsior	tig00000959_pilon	F.excelsior:Fe_g894	151836	139179	3	MATCHES	F.pennsylvanica	Chr04	F.pennsylvanica:Fp_g9528	15973068	15992595	476	1e-50	6
F.excelsior	tig00000982_pilon	F.excelsior:Fe_g897.1	125856	127952	2	MATCHES	F.pennsylvanica	Chr09	F.pennsylvanica:Fp_g21949	23526187	23522838	1126	1e-50	3
F.excelsior	tig00000982_pilon	F.excelsior:Fe_g899	154204	154788	4	MATCHES	F.pennsylvanica	Chr09	F.pennsylvanica:Fp_g21948	23482235	23481249	1125	1e-50	5
F.excelsior	tig00000982_pilon	F.excelsior:Fe_g902	253214	252534	6	MATCHES	F.pennsylvanica	Chr09	F.pennsylvanica:Fp_g21945	23338973	23345819	1122	1e-50	6
F.excelsior	tig00000983_pilon	F.excelsior:Fe_g905	31734	17689	2	MATCHES	F.pennsylvanica	Chr16	F.pennsylvanica:Fp_g37476	22308964	22282202	958	1e-50	3
F.excelsior	tig00000983_pilon	F.excelsior:Fe_g906.2	55042	51396	3	MATCHES	F.pennsylvanica	Chr16	F.pennsylvanica:Fp_g37477	22321207	22316809	959	1e-50	6
F.excelsior	tig00000983_pilon	F.excelsior:Fe_g907	71032	73095	4	MATCHES	F.pennsylvanica	Chr16	F.pennsylvanica:Fp_g37479	22350592	22352753	961	1e-50	8
F.excelsior	tig00000983_pilon	F.excelsior:Fe_g908	83640	85230	5	MATCHES	F.pennsylvanica	Chr16	F.pennsylvanica:Fp_g37480	22362751	22364666	962	1e-50	11
F.excelsior	tig00000983_pilon	F.excelsior:Fe_g909	92332	86927	6	MATCHES	F.pennsylvanica	Chr16	F.pennsylvanica:Fp_g37481	22370308	22365802	963	1e-50	14
F.excelsior	tig00000983_pilon	F.excelsior:Fe_g910	101234	93762	7	MATCHES	F.pennsylvanica	Chr16	F.pennsylvanica:Fp_g37482	22379383	22372293	964	1e-50	17
F.excelsior	tig00000983_pilon	F.excelsior:Fe_g911	115632	116214	8	MATCHES	F.pennsylvanica	Chr16	F.pennsylvanica:Fp_g37484	22410031	22410609	965	1e-50	20
F.excelsior	tig00000983_pilon	F.excelsior:Fe_g913	139169	138328	10	MATCHES	F.pennsylvanica	Chr16	F.pennsylvanica:Fp_g37486	22436335	22424123	967	1e-50	22
F.excelsior	tig00000983_pilon	F.excelsior:Fe_g919	210253	213788	15	MATCHES	F.pennsylvanica	Chr16	F.pennsylvanica:Fp_g37494	22525691	22540729	972	1e-50	21
F.excelsior	tig00000983_pilon	F.excelsior:Fe_g921	230835	233141	17	MATCHES	F.pennsylvanica	Chr16	F.pennsylvanica:Fp_g37498	22556025	22558622	975	1e-50	22
F.excelsior	tig00000983_pilon	F.excelsior:Fe_g923	287503	236157	19	MATCHES	F.pennsylvanica	Chr16	F.pennsylvanica:Fp_g37500	22622801	22561495	976	1e-50	24
F.excelsior	tig00000999_pilon	F.excelsior:Fe_g935	63250	68269	5	MATCHES	F.pennsylvanica	Chr22	F.pennsylvanica:Fp_g48129	25471025	25464450	1154	1e-50	3
F.excelsior	tig00000999_pilon	F.excelsior:Fe_g936	69656	76653	6	MATCHES	F.pennsylvanica	Chr22	F.pennsylvanica:Fp_g48128	25463043	25455559	1153	1e-50	6
F.excelsior	tig00001003_pilon	F.excelsior:Fe_g938	14722	13852	1	MATCHES	F.pennsylvanica	Chr03	F.pennsylvanica:Fp_g6919	3767474	3773884	208	1e-50	3
F.excelsior	tig00001003_pilon	F.excelsior:Fe_g939.1	32538	23494	3	MATCHES	F.pennsylvanica	Chr03	F.pennsylvanica:Fp_g6918	3747865	3750310	207	1e-50	5
F.excelsior	tig00001003_pilon	F.excelsior:Fe_g941	51064	47409	4	MATCHES	F.pennsylvanica	Chr03	F.pennsylvanica:Fp_g6917	3735596	3744537	206	1e-50	8
F.excelsior	tig00001011_pilon	F.excelsior:Fe_g955	134486	136213	5	MATCHES	F.pennsylvanica	Chr08	F.pennsylvanica:Fp_g19761	18774178	18771432	1050	1e-50	3
F.excelsior	tig00001011_pilon	F.excelsior:Fe_g956.1	159385	154066	6	MATCHES	F.pennsylvanica	Chr08	F.pennsylvanica:Fp_g19762	18830577	18810186	1051	1e-50	6
F.excelsior	tig00001011_pilon	F.excelsior:Fe_g961.2	313993	312939	10	MATCHES	F.pennsylvanica	Chr08	F.pennsylvanica:Fp_g19766	19078486	19076832	1054	1e-50	6
F.excelsior	tig00001011_pilon	F.excelsior:Fe_g963	442443	439515	12	MATCHES	F.pennsylvanica	Chr08	F.pennsylvanica:Fp_g19769	19184291	19179246	1056	1e-50	8
F.excelsior	tig00001011_pilon	F.excelsior:Fe_g964	491031	470355	13	MATCHES	F.pennsylvanica	Chr08	F.pennsylvanica:Fp_g19770	19223898	19208846	1057	1e-50	11
F.excelsior	tig00001015_pilon	F.excelsior:Fe_g966	47087	48966	2	MATCHES	F.pennsylvanica	Chr18	F.pennsylvanica:Fp_g41771	24914824	24907968	1232	1e-50	3
F.excelsior	tig00001015_pilon	F.excelsior:Fe_g967	111096	112690	3	MATCHES	F.pennsylvanica	Chr18	F.pennsylvanica:Fp_g41770	24879860	24878254	1231	1e-50	6
F.excelsior	tig00001029_pilon	F.excelsior:Fe_g990	112972	100356	4	MATCHES	F.pennsylvanica	Chr14	F.pennsylvanica:Fp_g32884	11870237	11876589	482	1e-50	3
F.excelsior	tig00001029_pilon	F.excelsior:Fe_g994	187055	187570	7	MATCHES	F.pennsylvanica	Chr14	F.pennsylvanica:Fp_g32883	11854045	11850167	481	1e-50	4
F.excelsior	tig00001029_pilon	F.excelsior:Fe_g996.1	225385	218348	9	MATCHES	F.pennsylvanica	Chr14	F.pennsylvanica:Fp_g32880	11809023	11818917	479	1e-50	6
F.excelsior	tig00001044_pilon	F.excelsior:Fe_g1008.2	30143	32707	1	MATCHES	F.pennsylvanica	Chr05	F.pennsylvanica:Fp_g11345	2466438	2473322	140	1e-50	3
F.excelsior	tig00001044_pilon	F.excelsior:Fe_g1009	38308	38054	2	MATCHES	F.pennsylvanica	Chr05	F.pennsylvanica:Fp_g11346	2474685	2474068	141	1e-50	6
F.excelsior	tig00001044_pilon	F.excelsior:Fe_g1011	39611	39123	4	MATCHES	F.pennsylvanica	Chr05	F.pennsylvanica:Fp_g11347	2476631	2474766	142	1e-50	8
F.excelsior	tig00001044_pilon	F.excelsior:Fe_g1011	39611	39123	4	MATCHES	F.pennsylvanica	Chr05	F.pennsylvanica:Fp_g11347	2476631	2474766	142	1e-50	3
F.excelsior	tig00001044_pilon	F.excelsior:Fe_g1012	57979	57677	5	MATCHES	F.pennsylvanica	Chr05	F.pennsylvanica:Fp_g11346	2474685	2474068	141	1e-50	6
F.excelsior	tig00001055_pilon	F.excelsior:Fe_g1026	75356	78229	6	MATCHES	F.pennsylvanica	Chr21	F.pennsylvanica:Fp_g45903	19627787	19624542	707	1e-50	3
F.excelsior	tig00001055_pilon	F.excelsior:Fe_g1028.1	102059	101484	8	MATCHES	F.pennsylvanica	Chr21	F.pennsylvanica:Fp_g45901	19598614	19599132	705	1e-50	5
F.excelsior	tig00001055_pilon	F.excelsior:Fe_g1030	137527	137781	10	MATCHES	F.pennsylvanica	Chr21	F.pennsylvanica:Fp_g45900	19597161	19596554	704	1e-50	7
F.excelsior	tig00001055_pilon	F.excelsior:Fe_g1031.2	169705	172156	11	MATCHES	F.pennsylvanica	Chr21	F.pennsylvanica:Fp_g45899	19572663	19569987	703	1e-50	10
F.excelsior	tig00001055_pilon	F.excelsior:Fe_g1032	185601	174627	12	MATCHES	F.pennsylvanica	Chr21	F.pennsylvanica:Fp_g45898	19556825	19566584	702	1e-50	13
F.excelsior	tig00001071_pilon	F.excelsior:Fe_g1047	124356	126801	7	MATCHES	F.pennsylvanica	Chr04	F.pennsylvanica:Fp_g9551	16350989	16346600	491	1e-50	3
F.excelsior	tig00001071_pilon	F.excelsior:Fe_g1049	201865	201292	9	MATCHES	F.pennsylvanica	Chr04	F.pennsylvanica:Fp_g9547	16295997	16297867	489	1e-50	5
F.excelsior	tig00001071_pilon	F.excelsior:Fe_g1051.1	257998	260348	11	MATCHES	F.pennsylvanica	Chr04	F.pennsylvanica:Fp_g9544	16257375	16247322	488	1e-50	7
F.excelsior	tig00001071_pilon	F.excelsior:Fe_g1056	299029	299292	16	MATCHES	F.pennsylvanica	Chr04	F.pennsylvanica:Fp_g9540	16224825	16224496	485	1e-50	6
F.excelsior	tig00001071_pilon	F.excelsior:Fe_g1059.1	333303	329234	19	MATCHES	F.pennsylvanica	Chr04	F.pennsylvanica:Fp_g9538	16195370	16199721	484	1e-50	7
F.excelsior	tig00001071_pilon	F.excelsior:Fe_g1060	348346	347855	20	MATCHES	F.pennsylvanica	Chr04	F.pennsylvanica:Fp_g9537	16175815	16176306	483	1e-50	10
F.excelsior	tig00001071_pilon	F.excelsior:Fe_g1062	375903	376172	22	MATCHES	F.pennsylvanica	Chr04	F.pennsylvanica:Fp_g9536	16165410	16162191	482	1e-50	12
F.excelsior	tig00001071_pilon	F.excelsior:Fe_g1063	410306	406604	23	MATCHES	F.pennsylvanica	Chr04	F.pennsylvanica:Fp_g9535	16145335	16148121	481	1e-50	15
F.excelsior	tig00001071_pilon	F.excelsior:Fe_g1065	426462	427256	25	MATCHES	F.pennsylvanica	Chr04	F.pennsylvanica:Fp_g9533	16122400	16121159	480	1e-50	17
F.excelsior	tig00001071_pilon	F.excelsior:Fe_g1068	523859	527674	28	MATCHES	F.pennsylvanica	Chr04	F.pennsylvanica:Fp_g9531	16094336	16075298	479	1e-50	18
F.excelsior	tig00001071_pilon	F.excelsior:Fe_g1067	480752	478819	27	MATCHES	F.pennsylvanica	Chr12	F.pennsylvanica:Fp_g28272	22571012	22572605	791	1e-50	3
F.excelsior	tig00001071_pilon	F.excelsior:Fe_g1068	523859	527674	28	MATCHES	F.pennsylvanica	Chr12	F.pennsylvanica:Fp_g28270	22556482	22540636	790	1e-50	6
F.excelsior	tig00001072_pilon	F.excelsior:Fe_g1069	19483	23181	1	MATCHES	F.pennsylvanica	Chr04	F.pennsylvanica:Fp_g9958	25673386	25671223	788	1e-50	3
F.excelsior	tig00001072_pilon	F.excelsior:Fe_g1070	30248	29796	2	MATCHES	F.pennsylvanica	Chr04	F.pennsylvanica:Fp_g9957	25653172	25653612	787	1e-50	6
F.excelsior	tig00001072_pilon	F.excelsior:Fe_g1071	43171	46731	3	MATCHES	F.pennsylvanica	Chr04	F.pennsylvanica:Fp_g9956	25646478	25642696	786	1e-50	9
F.excelsior	tig00001072_pilon	F.excelsior:Fe_g1072	50137	47475	4	MATCHES	F.pennsylvanica	Chr04	F.pennsylvanica:Fp_g9955	25636462	25641243	785	1e-50	12
F.excelsior	tig00001072_pilon	F.excelsior:Fe_g1074	81665	81048	6	MATCHES	F.pennsylvanica	Chr04	F.pennsylvanica:Fp_g9949	25604854	25605495	781	1e-50	12
F.excelsior	tig00001072_pilon	F.excelsior:Fe_g1076.1	159292	156341	8	MATCHES	F.pennsylvanica	Chr04	F.pennsylvanica:Fp_g9945	25544810	25549148	777	1e-50	12
F.excelsior	tig00001072_pilon	F.excelsior:Fe_g1077.1	174090	176274	9	MATCHES	F.pennsylvanica	Chr04	F.pennsylvanica:Fp_g9944	25538337	25524220	776	1e-50	15
F.excelsior	tig00001072_pilon	F.excelsior:Fe_g1081	195135	196037	13	MATCHES	F.pennsylvanica	Chr04	F.pennsylvanica:Fp_g9943	25513917	25512427	775	1e-50	15
F.excelsior	tig00001072_pilon	F.excelsior:Fe_g1085	239679	241435	16	MATCHES	F.pennsylvanica	Chr04	F.pennsylvanica:Fp_g9940	25477433	25474561	772	1e-50	16
F.excelsior	tig00001072_pilon	F.excelsior:Fe_g1086	248672	242253	17	MATCHES	F.pennsylvanica	Chr04	F.pennsylvanica:Fp_g9939	25462974	25473594	771	1e-50	19
F.excelsior	tig00001072_pilon	F.excelsior:Fe_g1088	271218	270997	19	MATCHES	F.pennsylvanica	Chr04	F.pennsylvanica:Fp_g9938	25448089	25450662	770	1e-50	21
F.excelsior	tig00001072_pilon	F.excelsior:Fe_g1089	283303	285188	20	MATCHES	F.pennsylvanica	Chr04	F.pennsylvanica:Fp_g9937	25439556	25431928	769	1e-50	24
F.excelsior	tig00001072_pilon	F.excelsior:Fe_g1090.1	289899	289427	21	MATCHES	F.pennsylvanica	Chr04	F.pennsylvanica:Fp_g9936	25426025	25431307	768	1e-50	27
F.excelsior	tig00001072_pilon	F.excelsior:Fe_g1092	300824	301843	23	MATCHES	F.pennsylvanica	Chr04	F.pennsylvanica:Fp_g9935	25420010	25418976	767	1e-50	29
F.excelsior	tig00001072_pilon	F.excelsior:Fe_g1094	347298	351702	25	MATCHES	F.pennsylvanica	Chr04	F.pennsylvanica:Fp_g9930	25363393	25357570	764	1e-50	30
F.excelsior	tig00001082_pilon	F.excelsior:Fe_g1095.1	126	1249	1	MATCHES	F.pennsylvanica	Chr13	F.pennsylvanica:Fp_g31465	21843137	21842199	1486	1e-50	3
F.excelsior	tig00001082_pilon	F.excelsior:Fe_g1096.1	4986	7992	2	MATCHES	F.pennsylvanica	Chr13	F.pennsylvanica:Fp_g31464	21825509	21824250	1485	1e-50	6
F.excelsior	tig00001082_pilon	F.excelsior:Fe_g1098	40887	40666	4	MATCHES	F.pennsylvanica	Chr13	F.pennsylvanica:Fp_g31462	21805914	21807200	1484	1e-50	8
F.excelsior	tig00001082_pilon	F.excelsior:Fe_g1100	56624	56322	6	MATCHES	F.pennsylvanica	Chr13	F.pennsylvanica:Fp_g31460	21790011	21790316	1482	1e-50	10
F.excelsior	tig00001082_pilon	F.excelsior:Fe_g1101	75544	72352	7	MATCHES	F.pennsylvanica	Chr13	F.pennsylvanica:Fp_g31459	21750979	21761483	1481	1e-50	13
F.excelsior	tig00001109_pilon	F.excelsior:Fe_g1111	129566	140049	1	MATCHES	F.pennsylvanica	Chr11	F.pennsylvanica:Fp_g26417	19445362	19427568	861	1e-50	3
F.excelsior	tig00001109_pilon	F.excelsior:Fe_g1113.1	215394	212014	3	MATCHES	F.pennsylvanica	Chr11	F.pennsylvanica:Fp_g26416	19368137	19371179	860	1e-50	5
F.excelsior	tig00001109_pilon	F.excelsior:Fe_g1116.2	399636	397948	6	MATCHES	F.pennsylvanica	Chr11	F.pennsylvanica:Fp_g26412	19207049	19211829	859	1e-50	6
F.excelsior	tig00001109_pilon	F.excelsior:Fe_g1119.1	656627	646856	9	MATCHES	F.pennsylvanica	Chr11	F.pennsylvanica:Fp_g26406	19052380	19061584	855	1e-50	6
F.excelsior	tig00001109_pilon	F.excelsior:Fe_g1120	733611	738531	10	MATCHES	F.pennsylvanica	Chr11	F.pennsylvanica:Fp_g26403	18976722	18971870	854	1e-50	9
F.excelsior	tig00001109_pilon	F.excelsior:Fe_g1122	814699	814198	12	MATCHES	F.pennsylvanica	Chr11	F.pennsylvanica:Fp_g26397	18805808	18812749	851	1e-50	10
F.excelsior	tig00001109_pilon	F.excelsior:Fe_g1124.2	927208	896546	14	MATCHES	F.pennsylvanica	Chr11	F.pennsylvanica:Fp_g26394	18751631	18765885	849	1e-50	12
F.excelsior	tig00001109_pilon	F.excelsior:Fe_g1127	1027816	1008422	17	MATCHES	F.pennsylvanica	Chr11	F.pennsylvanica:Fp_g26390	18674738	18680766	848	1e-50	13
F.excelsior	tig00001109_pilon	F.excelsior:Fe_g1128	1209724	1225762	18	MATCHES	F.pennsylvanica	Chr11	F.pennsylvanica:Fp_g26384	18449094	18426413	846	1e-50	15
F.excelsior	tig00001116_pilon	F.excelsior:Fe_g1182	612184	610838	49	MATCHES	F.pennsylvanica	Chr06	F.pennsylvanica:Fp_g15512	26293857	26292508	1029	1e-50	3
F.excelsior	tig00001116_pilon	F.excelsior:Fe_g1184	619167	618727	51	MATCHES	F.pennsylvanica	Chr06	F.pennsylvanica:Fp_g15515	26344694	26342960	1031	1e-50	5
F.excelsior	tig00001116_pilon	F.excelsior:Fe_g1187	674010	672951	53	MATCHES	F.pennsylvanica	Chr06	F.pennsylvanica:Fp_g15517	26395427	26394200	1033	1e-50	7
F.excelsior	tig00001116_pilon	F.excelsior:Fe_g1190	732967	727830	55	MATCHES	F.pennsylvanica	Chr06	F.pennsylvanica:Fp_g15521	26447855	26441959	1035	1e-50	9
F.excelsior	tig00001116_pilon	F.excelsior:Fe_g1136	35808	35075	5	MATCHES	F.pennsylvanica	Chr06	F.pennsylvanica:Fp_g15570	26966720	26970063	1077	1e-50	3
F.excelsior	tig00001116_pilon	F.excelsior:Fe_g1138	50569	47789	7	MATCHES	F.pennsylvanica	Chr06	F.pennsylvanica:Fp_g15569	26950788	26964190	1076	1e-50	5
F.excelsior	tig00001116_pilon	F.excelsior:Fe_g1139	76278	68855	8	MATCHES	F.pennsylvanica	Chr06	F.pennsylvanica:Fp_g15568	26936188	26940949	1075	1e-50	8
F.excelsior	tig00001116_pilon	F.excelsior:Fe_g1140	82150	87226	9	MATCHES	F.pennsylvanica	Chr06	F.pennsylvanica:Fp_g15566	26919261	26917808	1074	1e-50	11
F.excelsior	tig00001116_pilon	F.excelsior:Fe_g1141	91905	90436	10	MATCHES	F.pennsylvanica	Chr06	F.pennsylvanica:Fp_g15565	26915091	26916964	1073	1e-50	14
F.excelsior	tig00001116_pilon	F.excelsior:Fe_g1142	108695	111117	11	MATCHES	F.pennsylvanica	Chr06	F.pennsylvanica:Fp_g15564	26907873	26905030	1072	1e-50	17
F.excelsior	tig00001116_pilon	F.excelsior:Fe_g1145	119447	118462	14	MATCHES	F.pennsylvanica	Chr06	F.pennsylvanica:Fp_g15562	26899335	26900321	1070	1e-50	18
F.excelsior	tig00001116_pilon	F.excelsior:Fe_g1147	125356	124402	16	MATCHES	F.pennsylvanica	Chr06	F.pennsylvanica:Fp_g15561	26890308	26892637	1069	1e-50	20
F.excelsior	tig00001116_pilon	F.excelsior:Fe_g1149	133235	132526	18	MATCHES	F.pennsylvanica	Chr06	F.pennsylvanica:Fp_g15558	26878854	26879562	1067	1e-50	22
F.excelsior	tig00001116_pilon	F.excelsior:Fe_g1150.2	136231	135947	19	MATCHES	F.pennsylvanica	Chr06	F.pennsylvanica:Fp_g15556	26875657	26876046	1066	1e-50	25
F.excelsior	tig00001116_pilon	F.excelsior:Fe_g1151	140610	149486	20	MATCHES	F.pennsylvanica	Chr06	F.pennsylvanica:Fp_g15554	26863432	26860810	1064	1e-50	27
F.excelsior	tig00001116_pilon	F.excelsior:Fe_g1152	152583	153957	21	MATCHES	F.pennsylvanica	Chr06	F.pennsylvanica:Fp_g15553	26854204	26852954	1063	1e-50	30
F.excelsior	tig00001116_pilon	F.excelsior:Fe_g1153	165973	170852	22	MATCHES	F.pennsylvanica	Chr06	F.pennsylvanica:Fp_g15552	26847550	26842276	1062	1e-50	33
F.excelsior	tig00001116_pilon	F.excelsior:Fe_g1155.1	189333	189058	24	MATCHES	F.pennsylvanica	Chr06	F.pennsylvanica:Fp_g15550	26829217	26829519	1061	1e-50	35
F.excelsior	tig00001116_pilon	F.excelsior:Fe_g1159	215562	215945	28	MATCHES	F.pennsylvanica	Chr06	F.pennsylvanica:Fp_g15546	26791980	26789799	1058	1e-50	35
F.excelsior	tig00001116_pilon	F.excelsior:Fe_g1162.1	231181	229182	31	MATCHES	F.pennsylvanica	Chr06	F.pennsylvanica:Fp_g15545	26785162	26787240	1057	1e-50	36
F.excelsior	tig00001116_pilon	F.excelsior:Fe_g1163	237555	236848	32	MATCHES	F.pennsylvanica	Chr06	F.pennsylvanica:Fp_g15542	26759671	26762161	1055	1e-50	38
F.excelsior	tig00001116_pilon	F.excelsior:Fe_g1166	323151	322041	35	MATCHES	F.pennsylvanica	Chr06	F.pennsylvanica:Fp_g15539	26725997	26728677	1052	1e-50	39
F.excelsior	tig00001116_pilon	F.excelsior:Fe_g1170	422580	417451	39	MATCHES	F.pennsylvanica	Chr06	F.pennsylvanica:Fp_g15536	26687073	26692421	1049	1e-50	39
F.excelsior	tig00001116_pilon	F.excelsior:Fe_g1171.1	423317	424629	40	MATCHES	F.pennsylvanica	Chr06	F.pennsylvanica:Fp_g15535	26685046	26679472	1048	1e-50	42
F.excelsior	tig00001116_pilon	F.excelsior:Fe_g1175	536045	535326	42	MATCHES	F.pennsylvanica	Chr06	F.pennsylvanica:Fp_g15530	26570426	26575001	1043	1e-50	41
F.excelsior	tig00001116_pilon	F.excelsior:Fe_g1176	545259	546490	43	MATCHES	F.pennsylvanica	Chr06	F.pennsylvanica:Fp_g15529	26541114	26538604	1042	1e-50	44
F.excelsior	tig00001116_pilon	F.excelsior:Fe_g1177	559087	561358	44	MATCHES	F.pennsylvanica	Chr06	F.pennsylvanica:Fp_g15527	26526943	26524679	1040	1e-50	46
F.excelsior	tig00001116_pilon	F.excelsior:Fe_g1178	575492	577774	45	MATCHES	F.pennsylvanica	Chr06	F.pennsylvanica:Fp_g15524	26481041	26478756	1037	1e-50	47
F.excelsior	tig00001116_pilon	F.excelsior:Fe_g1194	816107	816958	59	MATCHES	F.pennsylvanica	Chr06	F.pennsylvanica:Fp_g15504	26213567	26212521	1022	1e-50	3
F.excelsior	tig00001116_pilon	F.excelsior:Fe_g1195	840886	842313	60	MATCHES	F.pennsylvanica	Chr06	F.pennsylvanica:Fp_g15501	26194685	26193249	1020	1e-50	5
F.excelsior	tig00001116_pilon	F.excelsior:Fe_g1199	903451	901249	62	MATCHES	F.pennsylvanica	Chr06	F.pennsylvanica:Fp_g15498	26128236	26142367	1019	1e-50	7
F.excelsior	tig00001116_pilon	F.excelsior:Fe_g1200	923385	919087	63	MATCHES	F.pennsylvanica	Chr06	F.pennsylvanica:Fp_g15496	26107603	26111718	1017	1e-50	9
F.excelsior	tig00001116_pilon	F.excelsior:Fe_g1202	940803	942773	65	MATCHES	F.pennsylvanica	Chr06	F.pennsylvanica:Fp_g15495	26098430	26095625	1016	1e-50	11
F.excelsior	tig00001116_pilon	F.excelsior:Fe_g1205	1001641	1007214	68	MATCHES	F.pennsylvanica	Chr06	F.pennsylvanica:Fp_g15490	26027984	26022328	1013	1e-50	12
F.excelsior	tig00001116_pilon	F.excelsior:Fe_g1206	1013763	1007988	69	MATCHES	F.pennsylvanica	Chr06	F.pennsylvanica:Fp_g15489	26014363	26020869	1012	1e-50	15
F.excelsior	tig00001116_pilon	F.excelsior:Fe_g1207	1025956	1024652	70	MATCHES	F.pennsylvanica	Chr06	F.pennsylvanica:Fp_g15488	26004270	26006106	1011	1e-50	18
F.excelsior	tig00001116_pilon	F.excelsior:Fe_g1209	1055630	1061095	72	MATCHES	F.pennsylvanica	Chr06	F.pennsylvanica:Fp_g15486	25974353	25959545	1010	1e-50	20
F.excelsior	tig00001116_pilon	F.excelsior:Fe_g1214	1105738	1104744	77	MATCHES	F.pennsylvanica	Chr06	F.pennsylvanica:Fp_g15483	25923711	25930802	1008	1e-50	19
F.excelsior	tig00001116_pilon	F.excelsior:Fe_g1215	1111017	1110465	78	MATCHES	F.pennsylvanica	Chr06	F.pennsylvanica:Fp_g15482	25913803	25916822	1007	1e-50	22
F.excelsior	tig00001116_pilon	F.excelsior:Fe_g1217	1128826	1128266	80	MATCHES	F.pennsylvanica	Chr06	F.pennsylvanica:Fp_g15480	25901896	25902471	1006	1e-50	24
F.excelsior	tig00001116_pilon	F.excelsior:Fe_g1159	215562	215945	28	MATCHES	F.pennsylvanica	Chr15	F.pennsylvanica:Fp_g35534	26395131	26390848	1018	1e-50	3
F.excelsior	tig00001116_pilon	F.excelsior:Fe_g1162.1	231181	229182	31	MATCHES	F.pennsylvanica	Chr15	F.pennsylvanica:Fp_g35532	26384994	26387217	1017	1e-50	4
F.excelsior	tig00001116_pilon	F.excelsior:Fe_g1163	237555	236848	32	MATCHES	F.pennsylvanica	Chr15	F.pennsylvanica:Fp_g35529	26375506	26378039	1015	1e-50	6
F.excelsior	tig00001116_pilon	F.excelsior:Fe_g1164	250065	245606	33	MATCHES	F.pennsylvanica	Chr15	F.pennsylvanica:Fp_g35528	26346757	26354989	1014	1e-50	9
F.excelsior	tig00001152_pilon	F.excelsior:Fe_g1252	440339	439054	14	MATCHES	F.pennsylvanica	Chr04	F.pennsylvanica:Fp_g9775	20739307	20738026	656	1e-50	3
F.excelsior	tig00001152_pilon	F.excelsior:Fe_g1253	465025	446583	15	MATCHES	F.pennsylvanica	Chr04	F.pennsylvanica:Fp_g9776	20755033	20747308	657	1e-50	6
F.excelsior	tig00001152_pilon	F.excelsior:Fe_g1254	490170	490559	16	MATCHES	F.pennsylvanica	Chr04	F.pennsylvanica:Fp_g9779	20797984	20801186	659	1e-50	8
F.excelsior	tig00001152_pilon	F.excelsior:Fe_g1256	526146	522874	18	MATCHES	F.pennsylvanica	Chr04	F.pennsylvanica:Fp_g9782	20843254	20840726	662	1e-50	9
F.excelsior	tig00001152_pilon	F.excelsior:Fe_g1258	595549	595182	20	MATCHES	F.pennsylvanica	Chr04	F.pennsylvanica:Fp_g9783	20907413	20907045	663	1e-50	11
F.excelsior	tig00001152_pilon	F.excelsior:Fe_g1262	705628	705107	24	MATCHES	F.pennsylvanica	Chr04	F.pennsylvanica:Fp_g9786	21001734	20999982	666	1e-50	11
F.excelsior	tig00001152_pilon	F.excelsior:Fe_g1264	727886	729106	26	MATCHES	F.pennsylvanica	Chr04	F.pennsylvanica:Fp_g9787	21003341	21004628	667	1e-50	13
F.excelsior	tig00001152_pilon	F.excelsior:Fe_g1269	808613	804996	31	MATCHES	F.pennsylvanica	Chr04	F.pennsylvanica:Fp_g9794	21110786	21105065	670	1e-50	12
F.excelsior	tig00001152_pilon	F.excelsior:Fe_g1270	832907	831939	32	MATCHES	F.pennsylvanica	Chr04	F.pennsylvanica:Fp_g9795	21146703	21145732	671	1e-50	15
F.excelsior	tig00001152_pilon	F.excelsior:Fe_g1271	838611	840668	33	MATCHES	F.pennsylvanica	Chr04	F.pennsylvanica:Fp_g9796	21158676	21160789	672	1e-50	18
F.excelsior	tig00001199_pilon	F.excelsior:Fe_g1296	2728	3108	1	MATCHES	F.pennsylvanica	Chr11	F.pennsylvanica:Fp_g26026	9651008	9652488	635	1e-50	3
F.excelsior	tig00001199_pilon	F.excelsior:Fe_g1297	19922	21519	2	MATCHES	F.pennsylvanica	Chr11	F.pennsylvanica:Fp_g26027	9667902	9669631	636	1e-50	6
F.excelsior	tig00001199_pilon	F.excelsior:Fe_g1302	104124	103622	7	MATCHES	F.pennsylvanica	Chr11	F.pennsylvanica:Fp_g26031	9717936	9717433	639	1e-50	5
F.excelsior	tig00001199_pilon	F.excelsior:Fe_g1303	122829	123065	8	MATCHES	F.pennsylvanica	Chr11	F.pennsylvanica:Fp_g26033	9749688	9751186	640	1e-50	8
F.excelsior	tig00001212_pilon	F.excelsior:Fe_g1314	8699	9686	1	MATCHES	F.pennsylvanica	Chr23	F.pennsylvanica:Fp_g48408	7505039	7506683	166	1e-50	3
F.excelsior	tig00001212_pilon	F.excelsior:Fe_g1315	12995	10735	2	MATCHES	F.pennsylvanica	Chr23	F.pennsylvanica:Fp_g48409	7509699	7507662	167	1e-50	6
F.excelsior	tig00001214_pilon	F.excelsior:Fe_g1321	21254	18129	2	MATCHES	F.pennsylvanica	Chr18	F.pennsylvanica:Fp_g40604	5022507	5018520	397	1e-50	3
F.excelsior	tig00001214_pilon	F.excelsior:Fe_g1322	51568	50966	3	MATCHES	F.pennsylvanica	Chr18	F.pennsylvanica:Fp_g40606	5053649	5043250	399	1e-50	5
F.excelsior	tig00001214_pilon	F.excelsior:Fe_g1324	71531	78179	5	MATCHES	F.pennsylvanica	Chr18	F.pennsylvanica:Fp_g40608	5063223	5069908	401	1e-50	7
F.excelsior	tig00001214_pilon	F.excelsior:Fe_g1325	82958	79348	6	MATCHES	F.pennsylvanica	Chr18	F.pennsylvanica:Fp_g40609	5076315	5070957	402	1e-50	10
F.excelsior	tig00001214_pilon	F.excelsior:Fe_g1328	88338	89392	9	MATCHES	F.pennsylvanica	Chr18	F.pennsylvanica:Fp_g40610	5079841	5080930	403	1e-50	11
F.excelsior	tig00001214_pilon	F.excelsior:Fe_g1330	91756	92719	11	MATCHES	F.pennsylvanica	Chr18	F.pennsylvanica:Fp_g40613	5100978	5104033	404	1e-50	13
F.excelsior	tig00001214_pilon	F.excelsior:Fe_g1331.1	101031	100132	12	MATCHES	F.pennsylvanica	Chr18	F.pennsylvanica:Fp_g40614	5118506	5110441	405	1e-50	16
F.excelsior	tig00001214_pilon	F.excelsior:Fe_g1332	112328	123250	13	MATCHES	F.pennsylvanica	Chr18	F.pennsylvanica:Fp_g40616	5122816	5130628	406	1e-50	19
F.excelsior	tig00001214_pilon	F.excelsior:Fe_g1335	138373	137642	16	MATCHES	F.pennsylvanica	Chr18	F.pennsylvanica:Fp_g40620	5145712	5144864	407	1e-50	20
F.excelsior	tig00001214_pilon	F.excelsior:Fe_g1336	145741	140251	17	MATCHES	F.pennsylvanica	Chr18	F.pennsylvanica:Fp_g40622	5156530	5157311	408	1e-50	23
F.excelsior	tig00001214_pilon	F.excelsior:Fe_g1339	191439	183658	19	MATCHES	F.pennsylvanica	Chr18	F.pennsylvanica:Fp_g40627	5221231	5213828	410	1e-50	25
F.excelsior	tig00001214_pilon	F.excelsior:Fe_g1340	210686	206756	20	MATCHES	F.pennsylvanica	Chr18	F.pennsylvanica:Fp_g40632	5262026	5254930	412	1e-50	27
F.excelsior	tig00001214_pilon	F.excelsior:Fe_g1342	241218	239108	22	MATCHES	F.pennsylvanica	Chr18	F.pennsylvanica:Fp_g40636	5307285	5305123	414	1e-50	29
F.excelsior	tig00001214_pilon	F.excelsior:Fe_g1343	252235	242299	23	MATCHES	F.pennsylvanica	Chr18	F.pennsylvanica:Fp_g40637	5318143	5308497	415	1e-50	32
F.excelsior	tig00001214_pilon	F.excelsior:Fe_g1345	296868	299596	25	MATCHES	F.pennsylvanica	Chr18	F.pennsylvanica:Fp_g40640	5359115	5362730	418	1e-50	33
F.excelsior	tig00001214_pilon	F.excelsior:Fe_g1348	332181	331906	27	MATCHES	F.pennsylvanica	Chr18	F.pennsylvanica:Fp_g40643	5389665	5386025	420	1e-50	35
F.excelsior	tig00001214_pilon	F.excelsior:Fe_g1349	365067	363758	28	MATCHES	F.pennsylvanica	Chr18	F.pennsylvanica:Fp_g40646	5408713	5407403	422	1e-50	37
F.excelsior	tig00001214_pilon	F.excelsior:Fe_g1350.1	383195	378749	29	MATCHES	F.pennsylvanica	Chr18	F.pennsylvanica:Fp_g40651	5446773	5441901	424	1e-50	39
F.excelsior	tig00001214_pilon	F.excelsior:Fe_g1351	406270	403292	30	MATCHES	F.pennsylvanica	Chr18	F.pennsylvanica:Fp_g40653	5468644	5464741	426	1e-50	41
F.excelsior	tig00001214_pilon	F.excelsior:Fe_g1352	418393	418722	31	MATCHES	F.pennsylvanica	Chr18	F.pennsylvanica:Fp_g40654	5476847	5477176	427	1e-50	44
F.excelsior	tig00001214_pilon	F.excelsior:Fe_g1353	425795	426259	32	MATCHES	F.pennsylvanica	Chr18	F.pennsylvanica:Fp_g40656	5483784	5484086	429	1e-50	46
F.excelsior	tig00001214_pilon	F.excelsior:Fe_g1354	434186	428719	33	MATCHES	F.pennsylvanica	Chr18	F.pennsylvanica:Fp_g40657	5492752	5488018	430	1e-50	49
F.excelsior	tig00001214_pilon	F.excelsior:Fe_g1355	438706	438125	34	MATCHES	F.pennsylvanica	Chr18	F.pennsylvanica:Fp_g40659	5498311	5497712	431	1e-50	52
F.excelsior	tig00001214_pilon	F.excelsior:Fe_g1356.1	444114	440801	35	MATCHES	F.pennsylvanica	Chr18	F.pennsylvanica:Fp_g40660	5501509	5499661	432	1e-50	55
F.excelsior	tig00001214_pilon	F.excelsior:Fe_g1357	458489	458184	36	MATCHES	F.pennsylvanica	Chr18	F.pennsylvanica:Fp_g40662	5526224	5525451	433	1e-50	58
F.excelsior	tig00001214_pilon	F.excelsior:Fe_g1358	467647	464557	37	MATCHES	F.pennsylvanica	Chr18	F.pennsylvanica:Fp_g40663	5537299	5532363	434	1e-50	61
F.excelsior	tig00001214_pilon	F.excelsior:Fe_g1364.2	514991	514209	43	MATCHES	F.pennsylvanica	Chr18	F.pennsylvanica:Fp_g40667	5620673	5619985	437	1e-50	59
F.excelsior	tig00001214_pilon	F.excelsior:Fe_g1366	522102	521419	45	MATCHES	F.pennsylvanica	Chr18	F.pennsylvanica:Fp_g40668	5639672	5637927	438	1e-50	61
F.excelsior	tig00001214_pilon	F.excelsior:Fe_g1367	577246	578408	46	MATCHES	F.pennsylvanica	Chr18	F.pennsylvanica:Fp_g40670	5674478	5676103	439	1e-50	64
F.excelsior	tig00001214_pilon	F.excelsior:Fe_g1369	601418	599951	48	MATCHES	F.pennsylvanica	Chr18	F.pennsylvanica:Fp_g40674	5716627	5712956	441	1e-50	66
F.excelsior	tig00001214_pilon	F.excelsior:Fe_g1370	609616	622184	49	MATCHES	F.pennsylvanica	Chr18	F.pennsylvanica:Fp_g40676	5727474	5733120	443	1e-50	68
F.excelsior	tig00001214_pilon	F.excelsior:Fe_g1371.1	627552	622675	50	MATCHES	F.pennsylvanica	Chr18	F.pennsylvanica:Fp_g40677	5738718	5733603	444	1e-50	71
F.excelsior	tig00001214_pilon	F.excelsior:Fe_g1374	652024	651587	53	MATCHES	F.pennsylvanica	Chr18	F.pennsylvanica:Fp_g40679	5765778	5765422	446	1e-50	72
F.excelsior	tig00001214_pilon	F.excelsior:Fe_g1377.1	733713	732105	56	MATCHES	F.pennsylvanica	Chr18	F.pennsylvanica:Fp_g40680	5870860	5861929	447	1e-50	73
F.excelsior	tig00001214_pilon	F.excelsior:Fe_g1321	21254	18129	2	MATCHES	F.pennsylvanica	Chr22	F.pennsylvanica:Fp_g46921	3595841	3592652	324	1e-50	3
F.excelsior	tig00001214_pilon	F.excelsior:Fe_g1324	71531	78179	5	MATCHES	F.pennsylvanica	Chr22	F.pennsylvanica:Fp_g46925	3628432	3635310	327	1e-50	4
F.excelsior	tig00001214_pilon	F.excelsior:Fe_g1328	88338	89392	9	MATCHES	F.pennsylvanica	Chr22	F.pennsylvanica:Fp_g46928	3646675	3647930	329	1e-50	4
F.excelsior	tig00001214_pilon	F.excelsior:Fe_g1330	91756	92719	11	MATCHES	F.pennsylvanica	Chr22	F.pennsylvanica:Fp_g46930	3658423	3659149	330	1e-50	6
F.excelsior	tig00001214_pilon	F.excelsior:Fe_g1332	112328	123250	13	MATCHES	F.pennsylvanica	Chr22	F.pennsylvanica:Fp_g46932	3691901	3702230	332	1e-50	8
F.excelsior	tig00001218_pilon	F.excelsior:Fe_g1384	77408	75921	6	MATCHES	F.pennsylvanica	Chr01	F.pennsylvanica:Fp_g1643	31659115	31660500	1149	1e-50	3
F.excelsior	tig00001218_pilon	F.excelsior:Fe_g1387	94961	94566	9	MATCHES	F.pennsylvanica	Chr01	F.pennsylvanica:Fp_g1642	31646012	31646548	1148	1e-50	4
F.excelsior	tig00001218_pilon	F.excelsior:Fe_g1390	147457	146366	12	MATCHES	F.pennsylvanica	Chr01	F.pennsylvanica:Fp_g1641	31641698	31643404	1147	1e-50	5
F.excelsior	tig00001218_pilon	F.excelsior:Fe_g1393	204797	203038	15	MATCHES	F.pennsylvanica	Chr01	F.pennsylvanica:Fp_g1634	31544799	31546652	1145	1e-50	6
F.excelsior	tig00001218_pilon	F.excelsior:Fe_g1395	218659	216861	17	MATCHES	F.pennsylvanica	Chr01	F.pennsylvanica:Fp_g1633	31532697	31534849	1144	1e-50	8
F.excelsior	tig00001247_pilon	F.excelsior:Fe_g1413	18291	14106	4	MATCHES	F.pennsylvanica	Chr01	F.pennsylvanica:Fp_g2270	42305784	42301481	1569	1e-50	3
F.excelsior	tig00001247_pilon	F.excelsior:Fe_g1414	33109	31513	5	MATCHES	F.pennsylvanica	Chr01	F.pennsylvanica:Fp_g2271	42312653	42311664	1570	1e-50	6
F.excelsior	tig00001248_pilon	F.excelsior:Fe_g1423	103265	102906	5	MATCHES	F.pennsylvanica	Chr03	F.pennsylvanica:Fp_g6831	2631731	2630191	147	1e-50	3
F.excelsior	tig00001248_pilon	F.excelsior:Fe_g1425	127458	130279	7	MATCHES	F.pennsylvanica	Chr03	F.pennsylvanica:Fp_g6834	2654031	2658827	149	1e-50	5
F.excelsior	tig00001248_pilon	F.excelsior:Fe_g1426	155690	154897	8	MATCHES	F.pennsylvanica	Chr03	F.pennsylvanica:Fp_g6836	2675482	2672262	150	1e-50	8
F.excelsior	tig00001262_pilon	F.excelsior:Fe_g1438	25400	8038	1	MATCHES	F.pennsylvanica	Chr02	F.pennsylvanica:Fp_g4654	9605362	9599183	723	1e-50	3
F.excelsior	tig00001262_pilon	F.excelsior:Fe_g1439	17687	17962	2	MATCHES	F.pennsylvanica	Chr02	F.pennsylvanica:Fp_g4657	9634636	9629891	725	1e-50	5
F.excelsior	tig00001262_pilon	F.excelsior:Fe_g1440.1	28181	37080	3	MATCHES	F.pennsylvanica	Chr02	F.pennsylvanica:Fp_g4659	9653028	9668479	727	1e-50	7
F.excelsior	tig00001262_pilon	F.excelsior:Fe_g1441	44178	39771	4	MATCHES	F.pennsylvanica	Chr02	F.pennsylvanica:Fp_g4660	9676025	9669837	728	1e-50	10
F.excelsior	tig00001266_pilon	F.excelsior:Fe_g1446	139551	139877	5	MATCHES	F.pennsylvanica	Chr07	F.pennsylvanica:Fp_g17373	20304348	20310984	801	1e-50	3
F.excelsior	tig00001266_pilon	F.excelsior:Fe_g1447	143497	140597	6	MATCHES	F.pennsylvanica	Chr07	F.pennsylvanica:Fp_g17374	20314695	20311774	802	1e-50	6
F.excelsior	tig00001266_pilon	F.excelsior:Fe_g1450.2	220296	221207	9	MATCHES	F.pennsylvanica	Chr07	F.pennsylvanica:Fp_g17376	20357684	20358427	803	1e-50	7
F.excelsior	tig00001266_pilon	F.excelsior:Fe_g1451	226901	229310	10	MATCHES	F.pennsylvanica	Chr07	F.pennsylvanica:Fp_g17378	20375496	20378258	805	1e-50	9
F.excelsior	tig00001266_pilon	F.excelsior:Fe_g1452	246813	244078	11	MATCHES	F.pennsylvanica	Chr07	F.pennsylvanica:Fp_g17379	20402811	20398257	806	1e-50	12
F.excelsior	tig00001288_pilon	F.excelsior:Fe_g1454	3505	5067	1	MATCHES	F.pennsylvanica	Chr01	F.pennsylvanica:Fp_g442	4049230	4046765	324	1e-50	3
F.excelsior	tig00001288_pilon	F.excelsior:Fe_g1456	7661	9870	3	MATCHES	F.pennsylvanica	Chr01	F.pennsylvanica:Fp_g441	4042436	4040377	323	1e-50	5
F.excelsior	tig00001288_pilon	F.excelsior:Fe_g1457	27525	25775	4	MATCHES	F.pennsylvanica	Chr01	F.pennsylvanica:Fp_g436	4017963	4021129	320	1e-50	6
F.excelsior	tig00001288_pilon	F.excelsior:Fe_g1459	73507	74960	6	MATCHES	F.pennsylvanica	Chr01	F.pennsylvanica:Fp_g433	3979851	3978639	317	1e-50	7
F.excelsior	tig00001288_pilon	F.excelsior:Fe_g1460.1	86455	87971	7	MATCHES	F.pennsylvanica	Chr01	F.pennsylvanica:Fp_g432	3966848	3965679	316	1e-50	10
F.excelsior	tig00001288_pilon	F.excelsior:Fe_g1461	104000	88437	8	MATCHES	F.pennsylvanica	Chr01	F.pennsylvanica:Fp_g431	3955376	3965195	315	1e-50	13
F.excelsior	tig00001288_pilon	F.excelsior:Fe_g1462	123494	124216	9	MATCHES	F.pennsylvanica	Chr01	F.pennsylvanica:Fp_g430	3942662	3940446	314	1e-50	16
F.excelsior	tig00001291_pilon	F.excelsior:Fe_g1474	147471	149885	5	MATCHES	F.pennsylvanica	Chr01	F.pennsylvanica:Fp_g1869	35974634	35972248	1288	1e-50	3
F.excelsior	tig00001291_pilon	F.excelsior:Fe_g1477	175086	174727	8	MATCHES	F.pennsylvanica	Chr01	F.pennsylvanica:Fp_g1866	35955522	35959318	1286	1e-50	4
F.excelsior	tig00001291_pilon	F.excelsior:Fe_g1478	175497	175213	9	MATCHES	F.pennsylvanica	Chr01	F.pennsylvanica:Fp_g1865	35943358	35954752	1285	1e-50	7
F.excelsior	tig00001295_pilon	F.excelsior:Fe_g1482	43933	45398	1	MATCHES	F.pennsylvanica	Chr15	F.pennsylvanica:Fp_g36078	31747762	31746320	1406	1e-50	3
F.excelsior	tig00001295_pilon	F.excelsior:Fe_g1483	53044	54285	2	MATCHES	F.pennsylvanica	Chr15	F.pennsylvanica:Fp_g36077	31739607	31738364	1405	1e-50	6
F.excelsior	tig00001295_pilon	F.excelsior:Fe_g1484	64526	63456	3	MATCHES	F.pennsylvanica	Chr15	F.pennsylvanica:Fp_g36074	31715637	31716821	1402	1e-50	7
F.excelsior	tig00001295_pilon	F.excelsior:Fe_g1489	146536	145331	9	MATCHES	F.pennsylvanica	Chr15	F.pennsylvanica:Fp_g36060	31548506	31549705	1393	1e-50	3
F.excelsior	tig00001295_pilon	F.excelsior:Fe_g1491.2	149249	148743	10	MATCHES	F.pennsylvanica	Chr15	F.pennsylvanica:Fp_g36059	31541706	31543568	1392	1e-50	6
F.excelsior	tig00001306_pilon	F.excelsior:Fe_g1504	88839	90579	6	MATCHES	F.pennsylvanica	Chr02	F.pennsylvanica:Fp_g3949	2799612	2797884	183	1e-50	3
F.excelsior	tig00001306_pilon	F.excelsior:Fe_g1505.2	105453	104265	7	MATCHES	F.pennsylvanica	Chr02	F.pennsylvanica:Fp_g3950	2806288	2805127	184	1e-50	6
F.excelsior	tig00001306_pilon	F.excelsior:Fe_g1506.1	118268	110093	8	MATCHES	F.pennsylvanica	Chr02	F.pennsylvanica:Fp_g3951	2819918	2812056	185	1e-50	9
F.excelsior	tig00001306_pilon	F.excelsior:Fe_g1507	128764	135853	9	MATCHES	F.pennsylvanica	Chr02	F.pennsylvanica:Fp_g3952	2827157	2832671	186	1e-50	12
F.excelsior	tig00001306_pilon	F.excelsior:Fe_g1509	175339	176970	11	MATCHES	F.pennsylvanica	Chr02	F.pennsylvanica:Fp_g3955	2849093	2851182	189	1e-50	13
F.excelsior	tig00001306_pilon	F.excelsior:Fe_g1511	196353	206058	13	MATCHES	F.pennsylvanica	Chr02	F.pennsylvanica:Fp_g3960	2883221	2897823	192	1e-50	14
F.excelsior	tig00001306_pilon	F.excelsior:Fe_g1514	229179	245091	16	MATCHES	F.pennsylvanica	Chr02	F.pennsylvanica:Fp_g3962	2906666	2935848	194	1e-50	15
F.excelsior	tig00001306_pilon	F.excelsior:Fe_g1516	262516	262785	18	MATCHES	F.pennsylvanica	Chr02	F.pennsylvanica:Fp_g3968	2955523	2956384	199	1e-50	14
F.excelsior	tig00001306_pilon	F.excelsior:Fe_g1519	310059	312359	19	MATCHES	F.pennsylvanica	Chr02	F.pennsylvanica:Fp_g3974	2995388	2997477	205	1e-50	12
F.excelsior	tig00001306_pilon	F.excelsior:Fe_g1520	313550	315836	20	MATCHES	F.pennsylvanica	Chr02	F.pennsylvanica:Fp_g3975	2998453	3003913	206	1e-50	15
F.excelsior	tig00001306_pilon	F.excelsior:Fe_g1522	329078	328563	22	MATCHES	F.pennsylvanica	Chr02	F.pennsylvanica:Fp_g3976	3018559	3015648	207	1e-50	17
F.excelsior	tig00001306_pilon	F.excelsior:Fe_g1523	367280	369142	23	MATCHES	F.pennsylvanica	Chr02	F.pennsylvanica:Fp_g3978	3042583	3045028	209	1e-50	19
F.excelsior	tig00001306_pilon	F.excelsior:Fe_g1524	375326	374937	24	MATCHES	F.pennsylvanica	Chr02	F.pennsylvanica:Fp_g3979	3056194	3055844	210	1e-50	22
F.excelsior	tig00001306_pilon	F.excelsior:Fe_g1526	421099	423636	25	MATCHES	F.pennsylvanica	Chr02	F.pennsylvanica:Fp_g3984	3106312	3108819	215	1e-50	21
F.excelsior	tig00001306_pilon	F.excelsior:Fe_g1528	430101	429688	27	MATCHES	F.pennsylvanica	Chr02	F.pennsylvanica:Fp_g3985	3114996	3110065	216	1e-50	23
F.excelsior	tig00001306_pilon	F.excelsior:Fe_g1529	437691	437440	28	MATCHES	F.pennsylvanica	Chr02	F.pennsylvanica:Fp_g3989	3129365	3126401	217	1e-50	26
F.excelsior	tig00001306_pilon	F.excelsior:Fe_g1533	521150	520878	32	MATCHES	F.pennsylvanica	Chr02	F.pennsylvanica:Fp_g3998	3241152	3243016	220	1e-50	26
F.excelsior	tig00001306_pilon	F.excelsior:Fe_g1535	540411	537475	33	MATCHES	F.pennsylvanica	Chr02	F.pennsylvanica:Fp_g3999	3253707	3246423	221	1e-50	29
F.excelsior	tig00001306_pilon	F.excelsior:Fe_g1539	572182	570003	37	MATCHES	F.pennsylvanica	Chr02	F.pennsylvanica:Fp_g4005	3285197	3283129	222	1e-50	29
F.excelsior	tig00001306_pilon	F.excelsior:Fe_g1540	587441	587854	38	MATCHES	F.pennsylvanica	Chr02	F.pennsylvanica:Fp_g4008	3313323	3317295	224	1e-50	31
F.excelsior	tig00001306_pilon	F.excelsior:Fe_g1545	605235	606828	43	MATCHES	F.pennsylvanica	Chr02	F.pennsylvanica:Fp_g4009	3317930	3321010	225	1e-50	30
F.excelsior	tig00001306_pilon	F.excelsior:Fe_g1546	610111	609059	44	MATCHES	F.pennsylvanica	Chr02	F.pennsylvanica:Fp_g4010	3328847	3325156	226	1e-50	33
F.excelsior	tig00001306_pilon	F.excelsior:Fe_g1548.1	638940	639497	46	MATCHES	F.pennsylvanica	Chr02	F.pennsylvanica:Fp_g4013	3379785	3398685	228	1e-50	35
F.excelsior	tig00001306_pilon	F.excelsior:Fe_g1545	605235	606828	43	MATCHES	F.pennsylvanica	Chr21	F.pennsylvanica:Fp_g45050	2394367	2397808	135	1e-50	3
F.excelsior	tig00001306_pilon	F.excelsior:Fe_g1546	610111	609059	44	MATCHES	F.pennsylvanica	Chr21	F.pennsylvanica:Fp_g45051	2403947	2400057	136	1e-50	6
F.excelsior	tig00001309_pilon	F.excelsior:Fe_g1550	2749	3860	1	MATCHES	F.pennsylvanica	Chr05	F.pennsylvanica:Fp_g11480	4105706	4104599	234	1e-50	3
F.excelsior	tig00001309_pilon	F.excelsior:Fe_g1552.1	37501	39027	3	MATCHES	F.pennsylvanica	Chr05	F.pennsylvanica:Fp_g11478	4061944	4060417	233	1e-50	5
F.excelsior	tig00001309_pilon	F.excelsior:Fe_g1553.1	42032	50282	4	MATCHES	F.pennsylvanica	Chr05	F.pennsylvanica:Fp_g11475	4051369	4042871	231	1e-50	7
F.excelsior	tig00001309_pilon	F.excelsior:Fe_g1555.1	81919	80630	6	MATCHES	F.pennsylvanica	Chr05	F.pennsylvanica:Fp_g11474	4019444	4022188	230	1e-50	9
F.excelsior	tig00001309_pilon	F.excelsior:Fe_g1556	108212	109896	7	MATCHES	F.pennsylvanica	Chr05	F.pennsylvanica:Fp_g11473	3998624	3996830	229	1e-50	12
F.excelsior	tig00001350_pilon	F.excelsior:Fe_g1569	376863	373885	5	MATCHES	F.pennsylvanica	Chr06	F.pennsylvanica:Fp_g14766	13727748	13724632	500	1e-50	3
F.excelsior	tig00001350_pilon	F.excelsior:Fe_g1571	483638	482721	7	MATCHES	F.pennsylvanica	Chr06	F.pennsylvanica:Fp_g14767	13813043	13810177	501	1e-50	5
F.excelsior	tig00001350_pilon	F.excelsior:Fe_g1572	583813	584580	8	MATCHES	F.pennsylvanica	Chr06	F.pennsylvanica:Fp_g14768	13893737	13894930	502	1e-50	8
F.excelsior	tig00001350_pilon	F.excelsior:Fe_g1577	814717	791275	13	MATCHES	F.pennsylvanica	Chr06	F.pennsylvanica:Fp_g14759	13226310	13211036	495	1e-50	3
F.excelsior	tig00001350_pilon	F.excelsior:Fe_g1578	828445	826439	14	MATCHES	F.pennsylvanica	Chr06	F.pennsylvanica:Fp_g14760	13240464	13238422	496	1e-50	6
F.excelsior	tig00001350_pilon	F.excelsior:Fe_g1584	1256218	1268021	20	MATCHES	F.pennsylvanica	Chr06	F.pennsylvanica:Fp_g14772	14067874	14054392	506	1e-50	3
F.excelsior	tig00001350_pilon	F.excelsior:Fe_g1585	1336384	1340360	21	MATCHES	F.pennsylvanica	Chr06	F.pennsylvanica:Fp_g14771	14042492	14038314	505	1e-50	6
F.excelsior	tig00001351_pilon	F.excelsior:Fe_g1602	120136	121877	13	MATCHES	F.pennsylvanica	Chr08	F.pennsylvanica:Fp_g18823	4583199	4585966	377	1e-50	3
F.excelsior	tig00001351_pilon	F.excelsior:Fe_g1604.1	128310	123723	15	MATCHES	F.pennsylvanica	Chr08	F.pennsylvanica:Fp_g18824	4591327	4586894	378	1e-50	5
F.excelsior	tig00001351_pilon	F.excelsior:Fe_g1605	144307	146037	16	MATCHES	F.pennsylvanica	Chr08	F.pennsylvanica:Fp_g18825	4602376	4604132	379	1e-50	8
F.excelsior	tig00001351_pilon	F.excelsior:Fe_g1606	155011	157693	17	MATCHES	F.pennsylvanica	Chr08	F.pennsylvanica:Fp_g18826	4610074	4617929	380	1e-50	11
F.excelsior	tig00001351_pilon	F.excelsior:Fe_g1609	189688	189945	20	MATCHES	F.pennsylvanica	Chr08	F.pennsylvanica:Fp_g18829	4653315	4657454	382	1e-50	12
F.excelsior	tig00001351_pilon	F.excelsior:Fe_g1610.2	194399	194908	21	MATCHES	F.pennsylvanica	Chr08	F.pennsylvanica:Fp_g18830	4662255	4663944	383	1e-50	15
F.excelsior	tig00001351_pilon	F.excelsior:Fe_g1611	221127	197508	22	MATCHES	F.pennsylvanica	Chr08	F.pennsylvanica:Fp_g18831	4674643	4669413	384	1e-50	18
F.excelsior	tig00001351_pilon	F.excelsior:Fe_g1612	240841	255185	24	MATCHES	F.pennsylvanica	Chr08	F.pennsylvanica:Fp_g18833	4699142	4711731	386	1e-50	20
F.excelsior	tig00001351_pilon	F.excelsior:Fe_g1614	256301	258218	25	MATCHES	F.pennsylvanica	Chr08	F.pennsylvanica:Fp_g18834	4712737	4714611	387	1e-50	23
F.excelsior	tig00001351_pilon	F.excelsior:Fe_g1615	281258	280647	26	MATCHES	F.pennsylvanica	Chr08	F.pennsylvanica:Fp_g18836	4728416	4725957	389	1e-50	25
F.excelsior	tig00001351_pilon	F.excelsior:Fe_g1617	303297	300735	28	MATCHES	F.pennsylvanica	Chr08	F.pennsylvanica:Fp_g18839	4743903	4739906	390	1e-50	27
F.excelsior	tig00001351_pilon	F.excelsior:Fe_g1618	330487	332242	29	MATCHES	F.pennsylvanica	Chr08	F.pennsylvanica:Fp_g18842	4771955	4779954	393	1e-50	28
F.excelsior	tig00001351_pilon	F.excelsior:Fe_g1619	342765	342019	30	MATCHES	F.pennsylvanica	Chr08	F.pennsylvanica:Fp_g18843	4788063	4787317	394	1e-50	31
F.excelsior	tig00001351_pilon	F.excelsior:Fe_g1620	359533	365990	31	MATCHES	F.pennsylvanica	Chr08	F.pennsylvanica:Fp_g18844	4794848	4803921	395	1e-50	34
F.excelsior	tig00001351_pilon	F.excelsior:Fe_g1627	424034	425770	36	MATCHES	F.pennsylvanica	Chr08	F.pennsylvanica:Fp_g18852	4875964	4879883	400	1e-50	33
F.excelsior	tig00001351_pilon	F.excelsior:Fe_g1628	447468	459097	37	MATCHES	F.pennsylvanica	Chr08	F.pennsylvanica:Fp_g18853	4881488	4886335	401	1e-50	36
F.excelsior	tig00001351_pilon	F.excelsior:Fe_g1629	462081	460627	38	MATCHES	F.pennsylvanica	Chr08	F.pennsylvanica:Fp_g18855	4906411	4905047	402	1e-50	39
F.excelsior	tig00001351_pilon	F.excelsior:Fe_g1590	29920	29636	2	MATCHES	F.pennsylvanica	Chr08	F.pennsylvanica:Fp_g18810	4505341	4504599	366	1e-50	3
F.excelsior	tig00001351_pilon	F.excelsior:Fe_g1592	42443	44012	4	MATCHES	F.pennsylvanica	Chr08	F.pennsylvanica:Fp_g18812	4509020	4516201	368	1e-50	5
F.excelsior	tig00001351_pilon	F.excelsior:Fe_g1593	48302	51341	5	MATCHES	F.pennsylvanica	Chr08	F.pennsylvanica:Fp_g18813	4516854	4520124	369	1e-50	8
F.excelsior	tig00001351_pilon	F.excelsior:Fe_g1627	424034	425770	36	MATCHES	F.pennsylvanica	Chr17	F.pennsylvanica:Fp_g38370	5245487	5241209	433	1e-50	3
F.excelsior	tig00001351_pilon	F.excelsior:Fe_g1628	447468	459097	37	MATCHES	F.pennsylvanica	Chr17	F.pennsylvanica:Fp_g38369	5230957	5226344	432	1e-50	6
F.excelsior	tig00001384_pilon	F.excelsior:Fe_g1636	43434	48623	3	MATCHES	F.pennsylvanica	Chr13	F.pennsylvanica:Fp_g30855	12713624	12709727	1053	1e-50	3
F.excelsior	tig00001384_pilon	F.excelsior:Fe_g1637	58774	74672	4	MATCHES	F.pennsylvanica	Chr13	F.pennsylvanica:Fp_g30853	12706619	12687794	1052	1e-50	6
F.excelsior	tig00001394_pilon	F.excelsior:Fe_g1641	89360	89878	4	MATCHES	F.pennsylvanica	Chr06	F.pennsylvanica:Fp_g14491	7119211	7119756	329	1e-50	3
F.excelsior	tig00001394_pilon	F.excelsior:Fe_g1642	139431	135551	5	MATCHES	F.pennsylvanica	Chr06	F.pennsylvanica:Fp_g14492	7126129	7136205	330	1e-50	6
F.excelsior	tig00001424_pilon	F.excelsior:Fe_g1650	19380	18051	2	MATCHES	F.pennsylvanica	Chr10	F.pennsylvanica:Fp_g24597	33627618	33628946	1672	1e-50	3
F.excelsior	tig00001424_pilon	F.excelsior:Fe_g1651	43029	35580	3	MATCHES	F.pennsylvanica	Chr10	F.pennsylvanica:Fp_g24598	33606139	33620446	1671	1e-50	6
F.excelsior	tig00001424_pilon	F.excelsior:Fe_g1652	96949	96118	4	MATCHES	F.pennsylvanica	Chr10	F.pennsylvanica:Fp_g24600	33532284	33541553	1670	1e-50	9
F.excelsior	tig00001429_pilon	F.excelsior:Fe_g1654.1	58604	63679	1	MATCHES	F.pennsylvanica	Chr17	F.pennsylvanica:Fp_g39287	17758551	17753451	1104	1e-50	3
F.excelsior	tig00001429_pilon	F.excelsior:Fe_g1655.1	67030	64054	2	MATCHES	F.pennsylvanica	Chr17	F.pennsylvanica:Fp_g39286	17748148	17753074	1103	1e-50	6
F.excelsior	tig00001455_pilon	F.excelsior:Fe_g1662	51707	52102	3	MATCHES	F.pennsylvanica	Chr15	F.pennsylvanica:Fp_g35810	29136506	29148103	1216	1e-50	3
F.excelsior	tig00001455_pilon	F.excelsior:Fe_g1663	58496	60209	4	MATCHES	F.pennsylvanica	Chr15	F.pennsylvanica:Fp_g35811	29151231	29152830	1217	1e-50	6
F.excelsior	tig00001458_pilon	F.excelsior:Fe_g1673	32157	34101	6	MATCHES	F.pennsylvanica	Chr02	F.pennsylvanica:Fp_g6313	40477452	40481200	1835	1e-50	3
F.excelsior	tig00001458_pilon	F.excelsior:Fe_g1674	42550	39544	7	MATCHES	F.pennsylvanica	Chr02	F.pennsylvanica:Fp_g6314	40490531	40484583	1836	1e-50	6
F.excelsior	tig00001458_pilon	F.excelsior:Fe_g1676.1	58962	56328	9	MATCHES	F.pennsylvanica	Chr02	F.pennsylvanica:Fp_g6318	40508297	40505370	1839	1e-50	7
F.excelsior	tig00001458_pilon	F.excelsior:Fe_g1678	76074	76631	11	MATCHES	F.pennsylvanica	Chr02	F.pennsylvanica:Fp_g6320	40528997	40530853	1841	1e-50	9
F.excelsior	tig00001463_pilon	F.excelsior:Fe_g1696	68736	65301	5	MATCHES	F.pennsylvanica	Chr02	F.pennsylvanica:Fp_g4084	4063012	4066562	283	1e-50	3
F.excelsior	tig00001463_pilon	F.excelsior:Fe_g1697	88326	88752	6	MATCHES	F.pennsylvanica	Chr02	F.pennsylvanica:Fp_g4080	4034429	4033800	280	1e-50	4
F.excelsior	tig00001463_pilon	F.excelsior:Fe_g1698	94465	100796	7	MATCHES	F.pennsylvanica	Chr02	F.pennsylvanica:Fp_g4079	4027358	4020155	279	1e-50	7
F.excelsior	tig00001463_pilon	F.excelsior:Fe_g1699.1	105464	106210	8	MATCHES	F.pennsylvanica	Chr02	F.pennsylvanica:Fp_g4078	4017904	4015566	278	1e-50	10
F.excelsior	tig00001463_pilon	F.excelsior:Fe_g1705	152243	154890	12	MATCHES	F.pennsylvanica	Chr02	F.pennsylvanica:Fp_g4072	3979796	3977190	274	1e-50	10
F.excelsior	tig00001463_pilon	F.excelsior:Fe_g1706	162367	167978	13	MATCHES	F.pennsylvanica	Chr02	F.pennsylvanica:Fp_g4068	3943602	3937919	272	1e-50	12
F.excelsior	tig00001463_pilon	F.excelsior:Fe_g1708	181142	175040	15	MATCHES	F.pennsylvanica	Chr02	F.pennsylvanica:Fp_g4065	3925222	3929193	269	1e-50	13
F.excelsior	tig00001463_pilon	F.excelsior:Fe_g1692.1	9471	5561	1	MATCHES	F.pennsylvanica	Chr19	F.pennsylvanica:Fp_g43109	22668396	22664313	884	1e-50	3
F.excelsior	tig00001463_pilon	F.excelsior:Fe_g1693	32824	38730	2	MATCHES	F.pennsylvanica	Chr19	F.pennsylvanica:Fp_g43110	22680698	22682659	885	1e-50	6
F.excelsior	tig00001463_pilon	F.excelsior:Fe_g1694.2	38738	39322	3	MATCHES	F.pennsylvanica	Chr19	F.pennsylvanica:Fp_g43111	22686396	22688543	886	1e-50	9
F.excelsior	tig00001476_pilon	F.excelsior:Fe_g1709	14228	15140	2	MATCHES	F.pennsylvanica	Chr07	F.pennsylvanica:Fp_g17769	25687840	25688754	1080	1e-50	3
F.excelsior	tig00001476_pilon	F.excelsior:Fe_g1711	52696	41563	3	MATCHES	F.pennsylvanica	Chr07	F.pennsylvanica:Fp_g17770	25711582	25701005	1081	1e-50	6
F.excelsior	tig00001476_pilon	F.excelsior:Fe_g1712	57036	56821	4	MATCHES	F.pennsylvanica	Chr07	F.pennsylvanica:Fp_g17771	25716016	25715655	1082	1e-50	9
F.excelsior	tig00001476_pilon	F.excelsior:Fe_g1713	76175	77242	5	MATCHES	F.pennsylvanica	Chr07	F.pennsylvanica:Fp_g17775	25745090	25746388	1086	1e-50	9
F.excelsior	tig00001476_pilon	F.excelsior:Fe_g1709	14228	15140	2	MATCHES	F.pennsylvanica	Chr10	F.pennsylvanica:Fp_g24833	27403035	27403958	1254	1e-50	3
F.excelsior	tig00001476_pilon	F.excelsior:Fe_g1711	52696	41563	3	MATCHES	F.pennsylvanica	Chr10	F.pennsylvanica:Fp_g24834	27417751	27406518	1255	1e-50	6
F.excelsior	tig00001503_pilon	F.excelsior:Fe_g1728	16108	15366	3	MATCHES	F.pennsylvanica	Chr18	F.pennsylvanica:Fp_g40973	10599580	10600320	650	1e-50	3
F.excelsior	tig00001503_pilon	F.excelsior:Fe_g1729.1	22821	19964	4	MATCHES	F.pennsylvanica	Chr18	F.pennsylvanica:Fp_g40974	10642114	10639086	651	1e-50	6
F.excelsior	tig00001503_pilon	F.excelsior:Fe_g1733	93118	82722	7	MATCHES	F.pennsylvanica	Chr18	F.pennsylvanica:Fp_g40976	10691769	10673821	653	1e-50	7
F.excelsior	tig00001503_pilon	F.excelsior:Fe_g1727	2390	2782	2	MATCHES	F.pennsylvanica	Chr22	F.pennsylvanica:Fp_g47236	7011299	7030937	554	1e-50	3
F.excelsior	tig00001503_pilon	F.excelsior:Fe_g1728	16108	15366	3	MATCHES	F.pennsylvanica	Chr22	F.pennsylvanica:Fp_g47237	7034513	7033770	555	1e-50	6
F.excelsior	tig00001529_pilon	F.excelsior:Fe_g1767.1	133593	136474	11	MATCHES	F.pennsylvanica	Chr17	F.pennsylvanica:Fp_g39919	30911148	30910327	1526	1e-50	3
F.excelsior	tig00001529_pilon	F.excelsior:Fe_g1768.2	138926	137103	12	MATCHES	F.pennsylvanica	Chr17	F.pennsylvanica:Fp_g39918	30907901	30908408	1525	1e-50	6
F.excelsior	tig00001530_pilon	F.excelsior:Fe_g1770.1	27160	22876	2	MATCHES	F.pennsylvanica	Chr03	F.pennsylvanica:Fp_g7104	6721163	6716991	344	1e-50	3
F.excelsior	tig00001530_pilon	F.excelsior:Fe_g1773	46781	46533	5	MATCHES	F.pennsylvanica	Chr03	F.pennsylvanica:Fp_g7115	6839500	6841622	347	1e-50	4
F.excelsior	tig00001530_pilon	F.excelsior:Fe_g1774.1	59921	55791	6	MATCHES	F.pennsylvanica	Chr03	F.pennsylvanica:Fp_g7116	6848604	6844598	348	1e-50	7
F.excelsior	tig00001530_pilon	F.excelsior:Fe_g1778	126806	126030	10	MATCHES	F.pennsylvanica	Chr03	F.pennsylvanica:Fp_g7122	6920974	6920229	351	1e-50	7
F.excelsior	tig00001530_pilon	F.excelsior:Fe_g1779.1	152327	149940	11	MATCHES	F.pennsylvanica	Chr03	F.pennsylvanica:Fp_g7124	6948705	6946316	352	1e-50	10
F.excelsior	tig00001530_pilon	F.excelsior:Fe_g1780	167289	157664	12	MATCHES	F.pennsylvanica	Chr03	F.pennsylvanica:Fp_g7125	6966312	6954370	353	1e-50	13
F.excelsior	tig00001551_pilon	F.excelsior:Fe_g1801	44735	42813	4	MATCHES	F.pennsylvanica	Chr01	F.pennsylvanica:Fp_g2272	42331759	42339387	1571	1e-50	3
F.excelsior	tig00001551_pilon	F.excelsior:Fe_g1802	52133	53633	5	MATCHES	F.pennsylvanica	Chr01	F.pennsylvanica:Fp_g2271	42312653	42311664	1570	1e-50	6
F.excelsior	tig00001551_pilon	F.excelsior:Fe_g1803	64143	68327	6	MATCHES	F.pennsylvanica	Chr01	F.pennsylvanica:Fp_g2270	42305784	42301481	1569	1e-50	9
F.excelsior	tig00001551_pilon	F.excelsior:Fe_g1804	70226	69600	7	MATCHES	F.pennsylvanica	Chr01	F.pennsylvanica:Fp_g2269	42298021	42300557	1568	1e-50	12
F.excelsior	tig00001560_pilon	F.excelsior:Fe_g1821	732342	725541	15	MATCHES	F.pennsylvanica	Chr22	F.pennsylvanica:Fp_g47682	14769042	14751697	866	1e-50	3
F.excelsior	tig00001560_pilon	F.excelsior:Fe_g1824	759462	757141	18	MATCHES	F.pennsylvanica	Chr22	F.pennsylvanica:Fp_g47684	14822478	14820586	867	1e-50	4
F.excelsior	tig00001560_pilon	F.excelsior:Fe_g1828	1007923	1006851	22	MATCHES	F.pennsylvanica	Chr22	F.pennsylvanica:Fp_g47687	15003364	14997962	869	1e-50	4
F.excelsior	tig00001560_pilon	F.excelsior:Fe_g1829	1065622	1066094	23	MATCHES	F.pennsylvanica	Chr22	F.pennsylvanica:Fp_g47688	15050192	15050713	870	1e-50	7
F.excelsior	tig00001560_pilon	F.excelsior:Fe_g1807	82646	84173	2	MATCHES	F.pennsylvanica	Chr22	F.pennsylvanica:Fp_g47712	15749012	15747456	882	1e-50	3
F.excelsior	tig00001560_pilon	F.excelsior:Fe_g1808	110099	110818	3	MATCHES	F.pennsylvanica	Chr22	F.pennsylvanica:Fp_g47710	15729379	15730410	881	1e-50	6
F.excelsior	tig00001560_pilon	F.excelsior:Fe_g1813	365962	357951	8	MATCHES	F.pennsylvanica	Chr22	F.pennsylvanica:Fp_g47705	15556287	15564006	878	1e-50	5
F.excelsior	tig00001560_pilon	F.excelsior:Fe_g1814	448494	446888	9	MATCHES	F.pennsylvanica	Chr22	F.pennsylvanica:Fp_g47703	15508112	15510967	877	1e-50	8
F.excelsior	tig00001560_pilon	F.excelsior:Fe_g1815	549756	551698	10	MATCHES	F.pennsylvanica	Chr22	F.pennsylvanica:Fp_g47699	15374928	15371023	874	1e-50	9
F.excelsior	tig00001560_pilon	F.excelsior:Fe_g1817	567421	586795	12	MATCHES	F.pennsylvanica	Chr22	F.pennsylvanica:Fp_g47696	15345824	15335335	873	1e-50	11
F.excelsior	tig00001580_pilon	F.excelsior:Fe_g1848	1199	6017	1	MATCHES	F.pennsylvanica	Chr10	F.pennsylvanica:Fp_g23185	23282540	23296581	950	1e-50	3
F.excelsior	tig00001580_pilon	F.excelsior:Fe_g1851	35663	36412	4	MATCHES	F.pennsylvanica	Chr10	F.pennsylvanica:Fp_g23181	23336690	23339307	952	1e-50	4
F.excelsior	tig00001580_pilon	F.excelsior:Fe_g1853	37788	37480	6	MATCHES	F.pennsylvanica	Chr10	F.pennsylvanica:Fp_g23180	23340275	23339718	953	1e-50	6
F.excelsior	tig00001580_pilon	F.excelsior:Fe_g1858	102725	106242	11	MATCHES	F.pennsylvanica	Chr10	F.pennsylvanica:Fp_g23176	23446151	23453179	954	1e-50	5
F.excelsior	tig00001580_pilon	F.excelsior:Fe_g1859	114941	116889	12	MATCHES	F.pennsylvanica	Chr10	F.pennsylvanica:Fp_g23175	23456844	23458489	955	1e-50	8
F.excelsior	tig00001580_pilon	F.excelsior:Fe_g1862	162839	160294	15	MATCHES	F.pennsylvanica	Chr10	F.pennsylvanica:Fp_g23174	23462016	23459685	956	1e-50	9
F.excelsior	tig00001589_pilon	F.excelsior:Fe_g1867	124073	125409	3	MATCHES	F.pennsylvanica	Chr18	F.pennsylvanica:Fp_g41475	17541444	17539755	1037	1e-50	3
F.excelsior	tig00001589_pilon	F.excelsior:Fe_g1868.2	128116	125915	4	MATCHES	F.pennsylvanica	Chr18	F.pennsylvanica:Fp_g41474	17534786	17533539	1036	1e-50	6
F.excelsior	tig00001589_pilon	F.excelsior:Fe_g1869	182879	186397	5	MATCHES	F.pennsylvanica	Chr18	F.pennsylvanica:Fp_g41471	17497312	17493477	1033	1e-50	7
F.excelsior	tig00001589_pilon	F.excelsior:Fe_g1874.2	276264	274841	10	MATCHES	F.pennsylvanica	Chr18	F.pennsylvanica:Fp_g41468	17391211	17392614	1030	1e-50	6
F.excelsior	tig00001589_pilon	F.excelsior:Fe_g1875	303288	303527	11	MATCHES	F.pennsylvanica	Chr18	F.pennsylvanica:Fp_g41466	17376147	17375761	1028	1e-50	8
F.excelsior	tig00001615_pilon	F.excelsior:Fe_g1890	130316	130807	7	MATCHES	F.pennsylvanica	Chr21	F.pennsylvanica:Fp_g44968	1163188	1164105	70	1e-50	3
F.excelsior	tig00001615_pilon	F.excelsior:Fe_g1891	137421	135200	8	MATCHES	F.pennsylvanica	Chr21	F.pennsylvanica:Fp_g44969	1182861	1169096	71	1e-50	6
F.excelsior	tig00001635_pilon	F.excelsior:Fe_g1910.1	296317	300258	14	MATCHES	F.pennsylvanica	Chr07	F.pennsylvanica:Fp_g17587	23406100	23393812	952	1e-50	3
F.excelsior	tig00001635_pilon	F.excelsior:Fe_g1913	357733	357948	17	MATCHES	F.pennsylvanica	Chr07	F.pennsylvanica:Fp_g17585	23359056	23355106	951	1e-50	4
F.excelsior	tig00001635_pilon	F.excelsior:Fe_g1916	368556	369919	20	MATCHES	F.pennsylvanica	Chr07	F.pennsylvanica:Fp_g17583	23346061	23344247	949	1e-50	5
F.excelsior	tig00001635_pilon	F.excelsior:Fe_g1917	381948	384622	21	MATCHES	F.pennsylvanica	Chr07	F.pennsylvanica:Fp_g17582	23338890	23336394	948	1e-50	8
F.excelsior	tig00001635_pilon	F.excelsior:Fe_g1918	396125	395784	22	MATCHES	F.pennsylvanica	Chr07	F.pennsylvanica:Fp_g17581	23329259	23334386	947	1e-50	11
F.excelsior	tig00001635_pilon	F.excelsior:Fe_g1919	408199	404210	23	MATCHES	F.pennsylvanica	Chr07	F.pennsylvanica:Fp_g17580	23320416	23326922	946	1e-50	14
F.excelsior	tig00001635_pilon	F.excelsior:Fe_g1922.2	442103	445922	26	MATCHES	F.pennsylvanica	Chr07	F.pennsylvanica:Fp_g17578	23291753	23275007	944	1e-50	15
F.excelsior	tig00001635_pilon	F.excelsior:Fe_g1924.1	454312	463438	28	MATCHES	F.pennsylvanica	Chr07	F.pennsylvanica:Fp_g17576	23265943	23255249	943	1e-50	17
F.excelsior	tig00001635_pilon	F.excelsior:Fe_g1926	488124	494111	30	MATCHES	F.pennsylvanica	Chr07	F.pennsylvanica:Fp_g17575	23242388	23225515	942	1e-50	19
F.excelsior	tig00001635_pilon	F.excelsior:Fe_g1897	31770	27123	1	MATCHES	F.pennsylvanica	Chr07	F.pennsylvanica:Fp_g17602	23614849	23620783	961	1e-50	3
F.excelsior	tig00001635_pilon	F.excelsior:Fe_g1898	35075	32778	2	MATCHES	F.pennsylvanica	Chr07	F.pennsylvanica:Fp_g17601	23611180	23613815	960	1e-50	6
F.excelsior	tig00001635_pilon	F.excelsior:Fe_g1900	47403	47834	3	MATCHES	F.pennsylvanica	Chr07	F.pennsylvanica:Fp_g17600	23602290	23601397	959	1e-50	9
F.excelsior	tig00001641_pilon	F.excelsior:Fe_g1939	4987	6228	1	MATCHES	F.pennsylvanica	Chr01	F.pennsylvanica:Fp_g3687	56107664	56115944	2635	1e-50	3
F.excelsior	tig00001641_pilon	F.excelsior:Fe_g1940	21008	22067	2	MATCHES	F.pennsylvanica	Chr01	F.pennsylvanica:Fp_g3686	56100500	56099439	2634	1e-50	6
F.excelsior	tig00001641_pilon	F.excelsior:Fe_g1942	56223	55066	4	MATCHES	F.pennsylvanica	Chr01	F.pennsylvanica:Fp_g3684	56081709	56082866	2633	1e-50	8
F.excelsior	tig00001653_pilon	F.excelsior:Fe_g1944	40452	42213	1	MATCHES	F.pennsylvanica	Chr09	F.pennsylvanica:Fp_g21629	14320749	14319772	927	1e-50	3
F.excelsior	tig00001653_pilon	F.excelsior:Fe_g1946.1	114672	118564	2	MATCHES	F.pennsylvanica	Chr09	F.pennsylvanica:Fp_g21626	14223304	14218031	926	1e-50	6
F.excelsior	tig00001653_pilon	F.excelsior:Fe_g1948	190879	173217	4	MATCHES	F.pennsylvanica	Chr09	F.pennsylvanica:Fp_g21622	14162012	14182739	923	1e-50	7
F.excelsior	tig00001653_pilon	F.excelsior:Fe_g1949	204453	203839	5	MATCHES	F.pennsylvanica	Chr09	F.pennsylvanica:Fp_g21621	14125843	14129026	922	1e-50	10
F.excelsior	tig00001653_pilon	F.excelsior:Fe_g1950	289443	290552	6	MATCHES	F.pennsylvanica	Chr09	F.pennsylvanica:Fp_g21619	14024302	14021564	921	1e-50	13
F.excelsior	tig00001653_pilon	F.excelsior:Fe_g1952	355160	354143	8	MATCHES	F.pennsylvanica	Chr09	F.pennsylvanica:Fp_g21617	13946514	13947381	919	1e-50	15
F.excelsior	tig00001653_pilon	F.excelsior:Fe_g1953	391657	395658	9	MATCHES	F.pennsylvanica	Chr09	F.pennsylvanica:Fp_g21615	13886702	13880727	917	1e-50	17
F.excelsior	tig00001653_pilon	F.excelsior:Fe_g1955	402094	398531	10	MATCHES	F.pennsylvanica	Chr09	F.pennsylvanica:Fp_g21614	13877789	13879951	916	1e-50	20
F.excelsior	tig00001653_pilon	F.excelsior:Fe_g1956	406732	404218	11	MATCHES	F.pennsylvanica	Chr09	F.pennsylvanica:Fp_g21613	13868398	13875376	915	1e-50	23
F.excelsior	tig00001653_pilon	F.excelsior:Fe_g1958	538419	537761	13	MATCHES	F.pennsylvanica	Chr09	F.pennsylvanica:Fp_g21602	13700326	13700988	907	1e-50	3
F.excelsior	tig00001653_pilon	F.excelsior:Fe_g1959	541108	539590	14	MATCHES	F.pennsylvanica	Chr09	F.pennsylvanica:Fp_g21601	13696450	13697963	906	1e-50	6
F.excelsior	tig00001653_pilon	F.excelsior:Fe_g1960	584147	584704	15	MATCHES	F.pennsylvanica	Chr09	F.pennsylvanica:Fp_g21599	13636538	13636224	905	1e-50	9
F.excelsior	tig00001653_pilon	F.excelsior:Fe_g1962.2	636539	636087	17	MATCHES	F.pennsylvanica	Chr09	F.pennsylvanica:Fp_g21595	13572218	13573032	902	1e-50	10
F.excelsior	tig00001653_pilon	F.excelsior:Fe_g1950	289443	290552	6	MATCHES	F.pennsylvanica	Chr13	F.pennsylvanica:Fp_g31816	30871595	30868862	1713	1e-50	3
F.excelsior	tig00001653_pilon	F.excelsior:Fe_g1952	355160	354143	8	MATCHES	F.pennsylvanica	Chr13	F.pennsylvanica:Fp_g31813	30782056	30783060	1710	1e-50	4
F.excelsior	tig00001653_pilon	F.excelsior:Fe_g1953	391657	395658	9	MATCHES	F.pennsylvanica	Chr13	F.pennsylvanica:Fp_g31811	30751145	30739884	1709	1e-50	7
F.excelsior	tig00001653_pilon	F.excelsior:Fe_g1955	402094	398531	10	MATCHES	F.pennsylvanica	Chr13	F.pennsylvanica:Fp_g31810	30735681	30739143	1708	1e-50	10
F.excelsior	tig00001655_pilon	F.excelsior:Fe_g1965	3992	6971	3	MATCHES	F.pennsylvanica	Chr13	F.pennsylvanica:Fp_g30547	9276746	9299387	834	1e-50	3
F.excelsior	tig00001655_pilon	F.excelsior:Fe_g1967	31965	28034	5	MATCHES	F.pennsylvanica	Chr13	F.pennsylvanica:Fp_g30548	9315897	9303021	835	1e-50	5
F.excelsior	tig00001655_pilon	F.excelsior:Fe_g1968	55378	59112	6	MATCHES	F.pennsylvanica	Chr13	F.pennsylvanica:Fp_g30550	9329872	9343983	837	1e-50	7
F.excelsior	tig00001655_pilon	F.excelsior:Fe_g1969	67962	65261	7	MATCHES	F.pennsylvanica	Chr13	F.pennsylvanica:Fp_g30551	9348260	9345578	838	1e-50	10
F.excelsior	tig00001677_pilon	F.excelsior:Fe_g1995	72968	67444	2	MATCHES	F.pennsylvanica	Chr19	F.pennsylvanica:Fp_g42492	13060582	13068448	458	1e-50	3
F.excelsior	tig00001677_pilon	F.excelsior:Fe_g1997	194410	192750	4	MATCHES	F.pennsylvanica	Chr19	F.pennsylvanica:Fp_g42486	12935873	12937507	456	1e-50	5
F.excelsior	tig00001677_pilon	F.excelsior:Fe_g1998	201217	196396	5	MATCHES	F.pennsylvanica	Chr19	F.pennsylvanica:Fp_g42484	12927124	12929780	454	1e-50	7
F.excelsior	tig00001691_pilon	F.excelsior:Fe_g2001	38207	40424	1	MATCHES	F.pennsylvanica	Chr11	F.pennsylvanica:Fp_g25905	8038259	8040212	552	1e-50	3
F.excelsior	tig00001691_pilon	F.excelsior:Fe_g2002	50390	48507	2	MATCHES	F.pennsylvanica	Chr11	F.pennsylvanica:Fp_g25908	8081963	8072726	554	1e-50	5
F.excelsior	tig00001691_pilon	F.excelsior:Fe_g2004	76174	72218	4	MATCHES	F.pennsylvanica	Chr11	F.pennsylvanica:Fp_g25911	8118137	8115452	556	1e-50	7
F.excelsior	tig00001691_pilon	F.excelsior:Fe_g2006.1	96821	90231	6	MATCHES	F.pennsylvanica	Chr11	F.pennsylvanica:Fp_g25913	8166886	8161383	558	1e-50	9
F.excelsior	tig00001703_pilon	F.excelsior:Fe_g2027	162985	163293	19	MATCHES	F.pennsylvanica	Chr11	F.pennsylvanica:Fp_g25945	8632875	8633183	582	1e-50	3
F.excelsior	tig00001703_pilon	F.excelsior:Fe_g2028	177099	169199	20	MATCHES	F.pennsylvanica	Chr11	F.pennsylvanica:Fp_g25947	8660455	8652301	583	1e-50	6
F.excelsior	tig00001703_pilon	F.excelsior:Fe_g2023.1	125229	129069	15	MATCHES	F.pennsylvanica	Chr14	F.pennsylvanica:Fp_g33391	20632059	20628973	825	1e-50	3
F.excelsior	tig00001703_pilon	F.excelsior:Fe_g2024	135447	133773	16	MATCHES	F.pennsylvanica	Chr14	F.pennsylvanica:Fp_g33390	20618909	20623804	824	1e-50	6
F.excelsior	tig00001703_pilon	F.excelsior:Fe_g2025	136900	137464	17	MATCHES	F.pennsylvanica	Chr14	F.pennsylvanica:Fp_g33389	20617381	20616860	823	1e-50	9
F.excelsior	tig00001703_pilon	F.excelsior:Fe_g2026	150633	150950	18	MATCHES	F.pennsylvanica	Chr14	F.pennsylvanica:Fp_g33388	20592031	20591714	822	1e-50	12
F.excelsior	tig00001703_pilon	F.excelsior:Fe_g2027	162985	163293	19	MATCHES	F.pennsylvanica	Chr14	F.pennsylvanica:Fp_g33387	20583713	20583405	821	1e-50	15
F.excelsior	tig00001703_pilon	F.excelsior:Fe_g2028	177099	169199	20	MATCHES	F.pennsylvanica	Chr14	F.pennsylvanica:Fp_g33386	20573834	20578508	820	1e-50	18
F.excelsior	tig00001703_pilon	F.excelsior:Fe_g2029	187778	185988	21	MATCHES	F.pennsylvanica	Chr14	F.pennsylvanica:Fp_g33385	20562169	20564666	819	1e-50	21
F.excelsior	tig00001703_pilon	F.excelsior:Fe_g2032.3	204146	205289	24	MATCHES	F.pennsylvanica	Chr14	F.pennsylvanica:Fp_g33383	20538728	20538105	818	1e-50	22
F.excelsior	tig00001703_pilon	F.excelsior:Fe_g2033.2	205337	206038	25	MATCHES	F.pennsylvanica	Chr14	F.pennsylvanica:Fp_g33382	20529127	20528348	817	1e-50	25
F.excelsior	tig00001703_pilon	F.excelsior:Fe_g2036	247279	247076	28	MATCHES	F.pennsylvanica	Chr14	F.pennsylvanica:Fp_g33378	20505563	20506351	815	1e-50	26
F.excelsior	tig00001703_pilon	F.excelsior:Fe_g2009	6945	7259	1	MATCHES	F.pennsylvanica	Chr14	F.pennsylvanica:Fp_g33413	20887428	20886493	839	1e-50	3
F.excelsior	tig00001703_pilon	F.excelsior:Fe_g2011	18919	19224	3	MATCHES	F.pennsylvanica	Chr14	F.pennsylvanica:Fp_g33411	20869312	20869013	837	1e-50	5
F.excelsior	tig00001703_pilon	F.excelsior:Fe_g2014.1	33783	33424	6	MATCHES	F.pennsylvanica	Chr14	F.pennsylvanica:Fp_g33408	20845460	20851872	834	1e-50	6
F.excelsior	tig00001705_pilon	F.excelsior:Fe_g2040.1	25323	25640	2	MATCHES	F.pennsylvanica	Chr06	F.pennsylvanica:Fp_g15972	31222601	31223428	1385	1e-50	3
F.excelsior	tig00001705_pilon	F.excelsior:Fe_g2041	41368	28547	3	MATCHES	F.pennsylvanica	Chr06	F.pennsylvanica:Fp_g15973	31231501	31226872	1386	1e-50	6
F.excelsior	tig00001705_pilon	F.excelsior:Fe_g2042	57572	56496	4	MATCHES	F.pennsylvanica	Chr06	F.pennsylvanica:Fp_g15974	31245910	31238890	1387	1e-50	9
F.excelsior	tig00001705_pilon	F.excelsior:Fe_g2043	70337	69081	5	MATCHES	F.pennsylvanica	Chr06	F.pennsylvanica:Fp_g15977	31259173	31257131	1389	1e-50	11
F.excelsior	tig00001705_pilon	F.excelsior:Fe_g2045.1	80545	85941	7	MATCHES	F.pennsylvanica	Chr06	F.pennsylvanica:Fp_g15978	31261364	31267242	1390	1e-50	13
F.excelsior	tig00001705_pilon	F.excelsior:Fe_g2046	87018	88804	8	MATCHES	F.pennsylvanica	Chr06	F.pennsylvanica:Fp_g15979	31268298	31282707	1391	1e-50	16
F.excelsior	tig00001705_pilon	F.excelsior:Fe_g2049.2	124679	133080	11	MATCHES	F.pennsylvanica	Chr06	F.pennsylvanica:Fp_g15984	31303238	31307612	1395	1e-50	16
F.excelsior	tig00001705_pilon	F.excelsior:Fe_g2052.1	164283	160753	14	MATCHES	F.pennsylvanica	Chr06	F.pennsylvanica:Fp_g15988	31333794	31330543	1398	1e-50	17
F.excelsior	tig00001705_pilon	F.excelsior:Fe_g2053	216661	212364	15	MATCHES	F.pennsylvanica	Chr06	F.pennsylvanica:Fp_g15990	31367296	31362059	1399	1e-50	20
F.excelsior	tig00001705_pilon	F.excelsior:Fe_g2054	236424	238246	16	MATCHES	F.pennsylvanica	Chr06	F.pennsylvanica:Fp_g15993	31408358	31409614	1402	1e-50	21
F.excelsior	tig00001705_pilon	F.excelsior:Fe_g2057.2	257561	256496	18	MATCHES	F.pennsylvanica	Chr06	F.pennsylvanica:Fp_g15995	31434019	31426332	1403	1e-50	23
F.excelsior	tig00001706_pilon	F.excelsior:Fe_g2060	23133	24506	2	MATCHES	F.pennsylvanica	Chr14	F.pennsylvanica:Fp_g33415	20903418	20901679	841	1e-50	3
F.excelsior	tig00001706_pilon	F.excelsior:Fe_g2061	29502	25673	3	MATCHES	F.pennsylvanica	Chr14	F.pennsylvanica:Fp_g33416	20917868	20916357	842	1e-50	6
F.excelsior	tig00001706_pilon	F.excelsior:Fe_g2059	9748	10989	1	MATCHES	F.pennsylvanica	Chr14	F.pennsylvanica:Fp_g33418	20936759	20932639	843	1e-50	3
F.excelsior	tig00001706_pilon	F.excelsior:Fe_g2060	23133	24506	2	MATCHES	F.pennsylvanica	Chr14	F.pennsylvanica:Fp_g33415	20903418	20901679	841	1e-50	5
F.excelsior	tig00001706_pilon	F.excelsior:Fe_g2061	29502	25673	3	MATCHES	F.pennsylvanica	Chr14	F.pennsylvanica:Fp_g33414	20897541	20900638	840	1e-50	8
F.excelsior	tig00001706_pilon	F.excelsior:Fe_g2062	48118	48438	4	MATCHES	F.pennsylvanica	Chr14	F.pennsylvanica:Fp_g33413	20887428	20886493	839	1e-50	11
F.excelsior	tig00001708_pilon	F.excelsior:Fe_g2084	422678	424293	21	MATCHES	F.pennsylvanica	Chr17	F.pennsylvanica:Fp_g39443	22296435	22292441	1202	1e-50	3
F.excelsior	tig00001708_pilon	F.excelsior:Fe_g2085.2	427866	426414	22	MATCHES	F.pennsylvanica	Chr17	F.pennsylvanica:Fp_g39442	22286210	22290603	1201	1e-50	6
F.excelsior	tig00001708_pilon	F.excelsior:Fe_g2089	523512	520077	26	MATCHES	F.pennsylvanica	Chr17	F.pennsylvanica:Fp_g39438	22246587	22252548	1198	1e-50	6
F.excelsior	tig00001708_pilon	F.excelsior:Fe_g2091	611197	611619	28	MATCHES	F.pennsylvanica	Chr17	F.pennsylvanica:Fp_g39436	22197507	22197076	1197	1e-50	8
F.excelsior	tig00001708_pilon	F.excelsior:Fe_g2094	707616	709560	31	MATCHES	F.pennsylvanica	Chr17	F.pennsylvanica:Fp_g39434	22152658	22150696	1195	1e-50	9
F.excelsior	tig00001708_pilon	F.excelsior:Fe_g2095	765564	766712	32	MATCHES	F.pennsylvanica	Chr17	F.pennsylvanica:Fp_g39432	22113370	22112222	1193	1e-50	11
F.excelsior	tig00001708_pilon	F.excelsior:Fe_g2097	802446	781419	34	MATCHES	F.pennsylvanica	Chr17	F.pennsylvanica:Fp_g39430	22046250	22070112	1191	1e-50	13
F.excelsior	tig00001708_pilon	F.excelsior:Fe_g2098.1	815495	813457	35	MATCHES	F.pennsylvanica	Chr17	F.pennsylvanica:Fp_g39429	22036759	22041864	1190	1e-50	16
F.excelsior	tig00001708_pilon	F.excelsior:Fe_g2099	848453	855525	36	MATCHES	F.pennsylvanica	Chr17	F.pennsylvanica:Fp_g39428	22024436	22020532	1189	1e-50	19
F.excelsior	tig00001708_pilon	F.excelsior:Fe_g2103	1000555	1000767	40	MATCHES	F.pennsylvanica	Chr17	F.pennsylvanica:Fp_g39425	21924371	21922926	1188	1e-50	19
F.excelsior	tig00001708_pilon	F.excelsior:Fe_g2105	1023876	1020926	42	MATCHES	F.pennsylvanica	Chr17	F.pennsylvanica:Fp_g39423	21906113	21908581	1187	1e-50	21
F.excelsior	tig00001715_pilon	F.excelsior:Fe_g2116	23851	25705	1	MATCHES	F.pennsylvanica	Chr02	F.pennsylvanica:Fp_g5695	31231808	31229692	1398	1e-50	3
F.excelsior	tig00001715_pilon	F.excelsior:Fe_g2118	62052	59804	3	MATCHES	F.pennsylvanica	Chr02	F.pennsylvanica:Fp_g5692	31193509	31195676	1396	1e-50	5
F.excelsior	tig00001715_pilon	F.excelsior:Fe_g2119.1	131055	127355	4	MATCHES	F.pennsylvanica	Chr02	F.pennsylvanica:Fp_g5691	31173092	31176798	1395	1e-50	8
F.excelsior	tig00001715_pilon	F.excelsior:Fe_g2120.1	157067	150503	5	MATCHES	F.pennsylvanica	Chr02	F.pennsylvanica:Fp_g5689	31143119	31150238	1393	1e-50	10
F.excelsior	tig00001757_pilon	F.excelsior:Fe_g2136	49646	50428	2	MATCHES	F.pennsylvanica	Chr01	F.pennsylvanica:Fp_g2084	39729329	39727881	1445	1e-50	3
F.excelsior	tig00001757_pilon	F.excelsior:Fe_g2137	82852	79208	3	MATCHES	F.pennsylvanica	Chr01	F.pennsylvanica:Fp_g2083	39672581	39676430	1444	1e-50	6
F.excelsior	tig00001757_pilon	F.excelsior:Fe_g2138	105210	112006	4	MATCHES	F.pennsylvanica	Chr01	F.pennsylvanica:Fp_g2080	39623464	39610302	1442	1e-50	8
F.excelsior	tig00001781_pilon	F.excelsior:Fe_g2152	7470	6818	1	MATCHES	F.pennsylvanica	Chr08	F.pennsylvanica:Fp_g19716	17837383	17836373	1026	1e-50	3
F.excelsior	tig00001781_pilon	F.excelsior:Fe_g2153	93467	92796	2	MATCHES	F.pennsylvanica	Chr08	F.pennsylvanica:Fp_g19717	17899222	17898218	1027	1e-50	6
F.excelsior	tig00001812_pilon	F.excelsior:Fe_g2171.1	246474	248302	13	MATCHES	F.pennsylvanica	Chr05	F.pennsylvanica:Fp_g13711	37945231	37959302	1812	1e-50	3
F.excelsior	tig00001812_pilon	F.excelsior:Fe_g2172	254064	250322	15	MATCHES	F.pennsylvanica	Chr05	F.pennsylvanica:Fp_g13712	37966393	37962364	1813	1e-50	5
F.excelsior	tig00001812_pilon	F.excelsior:Fe_g2175	289725	287597	17	MATCHES	F.pennsylvanica	Chr05	F.pennsylvanica:Fp_g13713	37992868	37989495	1814	1e-50	7
F.excelsior	tig00001812_pilon	F.excelsior:Fe_g2159	78107	79305	2	MATCHES	F.pennsylvanica	Chr12	F.pennsylvanica:Fp_g27123	386683	387627	8	1e-50	3
F.excelsior	tig00001812_pilon	F.excelsior:Fe_g2160	114141	81656	3	MATCHES	F.pennsylvanica	Chr12	F.pennsylvanica:Fp_g27124	400999	395735	9	1e-50	6
F.excelsior	tig00001812_pilon	F.excelsior:Fe_g2164	181048	179052	6	MATCHES	F.pennsylvanica	Chr12	F.pennsylvanica:Fp_g27128	546826	542209	11	1e-50	7
F.excelsior	tig00001812_pilon	F.excelsior:Fe_g2167	204919	207085	9	MATCHES	F.pennsylvanica	Chr12	F.pennsylvanica:Fp_g27130	559821	563469	13	1e-50	8
F.excelsior	tig00001812_pilon	F.excelsior:Fe_g2169	232726	234026	11	MATCHES	F.pennsylvanica	Chr12	F.pennsylvanica:Fp_g27133	585439	588744	15	1e-50	10
F.excelsior	tig00001812_pilon	F.excelsior:Fe_g2170	245314	242423	12	MATCHES	F.pennsylvanica	Chr12	F.pennsylvanica:Fp_g27134	604776	602113	16	1e-50	13
F.excelsior	tig00001812_pilon	F.excelsior:Fe_g2172	254064	250322	15	MATCHES	F.pennsylvanica	Chr12	F.pennsylvanica:Fp_g27136	630250	625541	17	1e-50	14
F.excelsior	tig00001812_pilon	F.excelsior:Fe_g2166	201053	196478	8	MATCHES	F.pennsylvanica	Chr12	F.pennsylvanica:Fp_g27128	546826	542209	11	1e-50	3
F.excelsior	tig00001812_pilon	F.excelsior:Fe_g2167	204919	207085	9	MATCHES	F.pennsylvanica	Chr12	F.pennsylvanica:Fp_g27129	554423	559208	12	1e-50	6
F.excelsior	tig00001819_pilon	F.excelsior:Fe_g2177	11702	13247	2	MATCHES	F.pennsylvanica	Chr01	F.pennsylvanica:Fp_g2488	45217496	45213848	1730	1e-50	3
F.excelsior	tig00001819_pilon	F.excelsior:Fe_g2178	30438	32233	3	MATCHES	F.pennsylvanica	Chr01	F.pennsylvanica:Fp_g2487	45199176	45195383	1729	1e-50	6
F.excelsior	tig00001819_pilon	F.excelsior:Fe_g2177	11702	13247	2	MATCHES	F.pennsylvanica	Chr23	F.pennsylvanica:Fp_g48526	10837950	10841749	236	1e-50	3
F.excelsior	tig00001819_pilon	F.excelsior:Fe_g2178	30438	32233	3	MATCHES	F.pennsylvanica	Chr23	F.pennsylvanica:Fp_g48524	10801911	10806807	235	1e-50	6
F.excelsior	tig00001830_pilon	F.excelsior:Fe_g2196	17495	17929	2	MATCHES	F.pennsylvanica	Chr11	F.pennsylvanica:Fp_g26427	19762487	19765377	865	1e-50	3
F.excelsior	tig00001830_pilon	F.excelsior:Fe_g2197.1	88890	91780	3	MATCHES	F.pennsylvanica	Chr11	F.pennsylvanica:Fp_g26428	19841658	19844547	866	1e-50	6
F.excelsior	tig00001840_pilon	F.excelsior:Fe_g2204	2997	60	1	MATCHES	F.pennsylvanica	Chr02	F.pennsylvanica:Fp_g5814	33035757	33039424	1477	1e-50	3
F.excelsior	tig00001840_pilon	F.excelsior:Fe_g2205	12823	13050	2	MATCHES	F.pennsylvanica	Chr02	F.pennsylvanica:Fp_g5813	33033684	33033199	1476	1e-50	6
F.excelsior	tig00001840_pilon	F.excelsior:Fe_g2204	2997	60	1	MATCHES	F.pennsylvanica	Chr20	F.pennsylvanica:Fp_g44277	15770887	15780490	575	1e-50	3
F.excelsior	tig00001840_pilon	F.excelsior:Fe_g2205	12823	13050	2	MATCHES	F.pennsylvanica	Chr20	F.pennsylvanica:Fp_g44276	15768957	15768463	574	1e-50	6
F.excelsior	tig00001873_pilon	F.excelsior:Fe_g2214	62274	63029	6	MATCHES	F.pennsylvanica	Chr07	F.pennsylvanica:Fp_g17752	25490026	25487441	1067	1e-50	3
F.excelsior	tig00001873_pilon	F.excelsior:Fe_g2215	67038	66508	7	MATCHES	F.pennsylvanica	Chr07	F.pennsylvanica:Fp_g17751	25470729	25471259	1066	1e-50	6
F.excelsior	tig00001883_pilon	F.excelsior:Fe_g2230	19457	15069	2	MATCHES	F.pennsylvanica	Chr12	F.pennsylvanica:Fp_g28668	27083237	27087524	1092	1e-50	3
F.excelsior	tig00001883_pilon	F.excelsior:Fe_g2233	55813	56286	5	MATCHES	F.pennsylvanica	Chr12	F.pennsylvanica:Fp_g28665	27063928	27064566	1090	1e-50	4
F.excelsior	tig00001883_pilon	F.excelsior:Fe_g2234	79886	85501	6	MATCHES	F.pennsylvanica	Chr12	F.pennsylvanica:Fp_g28663	27049290	27041909	1088	1e-50	6
F.excelsior	tig00001883_pilon	F.excelsior:Fe_g2236	104042	105067	8	MATCHES	F.pennsylvanica	Chr12	F.pennsylvanica:Fp_g28662	27038527	27027239	1087	1e-50	8
F.excelsior	tig00001883_pilon	F.excelsior:Fe_g2237	120026	123855	9	MATCHES	F.pennsylvanica	Chr12	F.pennsylvanica:Fp_g28659	27019239	27012742	1086	1e-50	11
F.excelsior	tig00001890_pilon	F.excelsior:Fe_g2240.1	50506	51003	1	MATCHES	F.pennsylvanica	Chr08	F.pennsylvanica:Fp_g20386	31732416	31733585	1466	1e-50	3
F.excelsior	tig00001890_pilon	F.excelsior:Fe_g2241.1	53465	53160	2	MATCHES	F.pennsylvanica	Chr08	F.pennsylvanica:Fp_g20387	31736898	31736260	1467	1e-50	6
F.excelsior	tig00001893_pilon	F.excelsior:Fe_g2248	43805	42718	5	MATCHES	F.pennsylvanica	Chr01	F.pennsylvanica:Fp_g3699	56212732	56213791	2643	1e-50	3
F.excelsior	tig00001893_pilon	F.excelsior:Fe_g2249	74687	73979	6	MATCHES	F.pennsylvanica	Chr01	F.pennsylvanica:Fp_g3696	56192208	56201212	2642	1e-50	6
F.excelsior	tig00001895_pilon	F.excelsior:Fe_g2260	247075	249191	11	MATCHES	F.pennsylvanica	Chr02	F.pennsylvanica:Fp_g4615	9024101	9021985	693	1e-50	3
F.excelsior	tig00001895_pilon	F.excelsior:Fe_g2261	257071	250031	12	MATCHES	F.pennsylvanica	Chr02	F.pennsylvanica:Fp_g4614	9014480	9021328	692	1e-50	6
F.excelsior	tig00001895_pilon	F.excelsior:Fe_g2251	38614	43476	2	MATCHES	F.pennsylvanica	Chr14	F.pennsylvanica:Fp_g33063	15960239	15965816	584	1e-50	3
F.excelsior	tig00001895_pilon	F.excelsior:Fe_g2252.1	58926	59551	3	MATCHES	F.pennsylvanica	Chr14	F.pennsylvanica:Fp_g33064	15972724	15979164	585	1e-50	6
F.excelsior	tig00001895_pilon	F.excelsior:Fe_g2253	78907	74943	4	MATCHES	F.pennsylvanica	Chr14	F.pennsylvanica:Fp_g33070	16017562	16012640	590	1e-50	5
F.excelsior	tig00001895_pilon	F.excelsior:Fe_g2255	133560	133958	6	MATCHES	F.pennsylvanica	Chr14	F.pennsylvanica:Fp_g33077	16105626	16106012	594	1e-50	5
F.excelsior	tig00001895_pilon	F.excelsior:Fe_g2258	162926	161609	9	MATCHES	F.pennsylvanica	Chr14	F.pennsylvanica:Fp_g33080	16122618	16118350	597	1e-50	6
F.excelsior	tig00001895_pilon	F.excelsior:Fe_g2254	129817	133413	5	MATCHES	F.pennsylvanica	Chr14	F.pennsylvanica:Fp_g33078	16112287	16113972	595	1e-50	3
F.excelsior	tig00001895_pilon	F.excelsior:Fe_g2255	133560	133958	6	MATCHES	F.pennsylvanica	Chr14	F.pennsylvanica:Fp_g33077	16105626	16106012	594	1e-50	6
F.excelsior	tig00001922_pilon	F.excelsior:Fe_g2271	16129	14353	1	MATCHES	F.pennsylvanica	Chr16	F.pennsylvanica:Fp_g36469	4244011	4243206	265	1e-50	3
F.excelsior	tig00001922_pilon	F.excelsior:Fe_g2272	40445	39988	2	MATCHES	F.pennsylvanica	Chr16	F.pennsylvanica:Fp_g36470	4265696	4265245	266	1e-50	6
F.excelsior	tig00001922_pilon	F.excelsior:Fe_g2274	48095	47592	4	MATCHES	F.pennsylvanica	Chr16	F.pennsylvanica:Fp_g36471	4278457	4279161	267	1e-50	8
F.excelsior	tig00001922_pilon	F.excelsior:Fe_g2280.1	165530	164762	10	MATCHES	F.pennsylvanica	Chr16	F.pennsylvanica:Fp_g36459	4114940	4115698	257	1e-50	3
F.excelsior	tig00001922_pilon	F.excelsior:Fe_g2281	186231	188778	11	MATCHES	F.pennsylvanica	Chr16	F.pennsylvanica:Fp_g36456	4067369	4053945	256	1e-50	6
F.excelsior	tig00001922_pilon	F.excelsior:Fe_g2283	200463	199703	13	MATCHES	F.pennsylvanica	Chr16	F.pennsylvanica:Fp_g36452	4040211	4040965	252	1e-50	6
F.excelsior	tig00001922_pilon	F.excelsior:Fe_g2284	204284	202192	14	MATCHES	F.pennsylvanica	Chr16	F.pennsylvanica:Fp_g36451	4036308	4039271	251	1e-50	9
F.excelsior	tig00001922_pilon	F.excelsior:Fe_g2274	48095	47592	4	MATCHES	F.pennsylvanica	Chr16	F.pennsylvanica:Fp_g36471	4278457	4279161	267	1e-50	3
F.excelsior	tig00001922_pilon	F.excelsior:Fe_g2275	69317	68866	5	MATCHES	F.pennsylvanica	Chr16	F.pennsylvanica:Fp_g36470	4265696	4265245	266	1e-50	6
F.excelsior	tig00001929_pilon	F.excelsior:Fe_g2293	12013	14014	1	MATCHES	F.pennsylvanica	Chr08	F.pennsylvanica:Fp_g20251	29472521	29470363	1368	1e-50	3
F.excelsior	tig00001929_pilon	F.excelsior:Fe_g2294	27389	30251	2	MATCHES	F.pennsylvanica	Chr08	F.pennsylvanica:Fp_g20249	29437316	29434370	1367	1e-50	6
F.excelsior	tig00001929_pilon	F.excelsior:Fe_g2298	77421	75488	6	MATCHES	F.pennsylvanica	Chr08	F.pennsylvanica:Fp_g20246	29404643	29406265	1365	1e-50	6
F.excelsior	tig00001929_pilon	F.excelsior:Fe_g2301	122583	131271	9	MATCHES	F.pennsylvanica	Chr08	F.pennsylvanica:Fp_g20244	29341673	29330960	1363	1e-50	7
F.excelsior	tig00001929_pilon	F.excelsior:Fe_g2303.1	146062	140523	11	MATCHES	F.pennsylvanica	Chr08	F.pennsylvanica:Fp_g20242	29311063	29318928	1362	1e-50	9
F.excelsior	tig00001938_pilon	F.excelsior:Fe_g2323	653714	650562	12	MATCHES	F.pennsylvanica	Chr22	F.pennsylvanica:Fp_g47730	16162808	16137218	888	1e-50	3
F.excelsior	tig00001938_pilon	F.excelsior:Fe_g2324	830491	817773	13	MATCHES	F.pennsylvanica	Chr22	F.pennsylvanica:Fp_g47732	16313306	16325100	889	1e-50	6
F.excelsior	tig00001938_pilon	F.excelsior:Fe_g2315.1	375020	376023	4	MATCHES	F.pennsylvanica	Chr22	F.pennsylvanica:Fp_g47743	16608337	16609539	894	1e-50	3
F.excelsior	tig00001938_pilon	F.excelsior:Fe_g2318.1	458032	452157	7	MATCHES	F.pennsylvanica	Chr22	F.pennsylvanica:Fp_g47742	16518860	16528830	893	1e-50	4
F.excelsior	tig00001938_pilon	F.excelsior:Fe_g2321	568550	558942	10	MATCHES	F.pennsylvanica	Chr22	F.pennsylvanica:Fp_g47737	16456756	16467519	890	1e-50	5
F.excelsior	tig00001938_pilon	F.excelsior:Fe_g2323	653714	650562	12	MATCHES	F.pennsylvanica	Chr22	F.pennsylvanica:Fp_g47730	16162808	16137218	888	1e-50	7
F.excelsior	tig00001971_pilon	F.excelsior:Fe_g2336	32698	29852	2	MATCHES	F.pennsylvanica	Chr14	F.pennsylvanica:Fp_g32964	13891481	13889191	524	1e-50	3
F.excelsior	tig00001971_pilon	F.excelsior:Fe_g2337	49478	48406	3	MATCHES	F.pennsylvanica	Chr14	F.pennsylvanica:Fp_g32965	13925843	13924302	525	1e-50	6
F.excelsior	tig00001988_pilon	F.excelsior:Fe_g2344	5520	4392	1	MATCHES	F.pennsylvanica	Chr10	F.pennsylvanica:Fp_g24954	28899522	28898245	1346	1e-50	3
F.excelsior	tig00001988_pilon	F.excelsior:Fe_g2347	39329	38633	3	MATCHES	F.pennsylvanica	Chr10	F.pennsylvanica:Fp_g24955	28902840	28902131	1347	1e-50	5
F.excelsior	tig00001988_pilon	F.excelsior:Fe_g2348	41591	41002	4	MATCHES	F.pennsylvanica	Chr10	F.pennsylvanica:Fp_g24956	28906632	28905432	1348	1e-50	8
F.excelsior	tig00001988_pilon	F.excelsior:Fe_g2345	16565	15977	2	MATCHES	F.pennsylvanica	Chr10	F.pennsylvanica:Fp_g24956	28906632	28905432	1348	1e-50	3
F.excelsior	tig00001988_pilon	F.excelsior:Fe_g2347	39329	38633	3	MATCHES	F.pennsylvanica	Chr10	F.pennsylvanica:Fp_g24955	28902840	28902131	1347	1e-50	6
F.excelsior	tig00001998_pilon	F.excelsior:Fe_g2353	55398	52115	2	MATCHES	F.pennsylvanica	Chr12	F.pennsylvanica:Fp_g28003	17682117	17678066	598	1e-50	3
F.excelsior	tig00001998_pilon	F.excelsior:Fe_g2355	88395	91898	3	MATCHES	F.pennsylvanica	Chr12	F.pennsylvanica:Fp_g28004	17691409	17698822	599	1e-50	6
F.excelsior	tig00001998_pilon	F.excelsior:Fe_g2356	112784	114532	4	MATCHES	F.pennsylvanica	Chr12	F.pennsylvanica:Fp_g28005	17716373	17718204	600	1e-50	9
F.excelsior	tig00001998_pilon	F.excelsior:Fe_g2357	175109	178643	5	MATCHES	F.pennsylvanica	Chr12	F.pennsylvanica:Fp_g28007	17768294	17770462	602	1e-50	11
F.excelsior	tig00001998_pilon	F.excelsior:Fe_g2358	206376	210570	6	MATCHES	F.pennsylvanica	Chr12	F.pennsylvanica:Fp_g28009	17808624	17813248	603	1e-50	14
F.excelsior	tig00002016_pilon	F.excelsior:Fe_g2378	78106	82234	3	MATCHES	F.pennsylvanica	Chr06	F.pennsylvanica:Fp_g14782	14408936	14404588	513	1e-50	3
F.excelsior	tig00002016_pilon	F.excelsior:Fe_g2379	83903	83298	4	MATCHES	F.pennsylvanica	Chr06	F.pennsylvanica:Fp_g14781	14402936	14404481	512	1e-50	6
F.excelsior	tig00002017_pilon	F.excelsior:Fe_g2381.2	48323	53129	2	MATCHES	F.pennsylvanica	Chr01	F.pennsylvanica:Fp_g976	11876715	11888555	726	1e-50	3
F.excelsior	tig00002017_pilon	F.excelsior:Fe_g2382	81849	81266	3	MATCHES	F.pennsylvanica	Chr01	F.pennsylvanica:Fp_g977	11900565	11897405	727	1e-50	6
F.excelsior	tig00002017_pilon	F.excelsior:Fe_g2381.2	48323	53129	2	MATCHES	F.pennsylvanica	Chr03	F.pennsylvanica:Fp_g7824	24219887	24215590	789	1e-50	3
F.excelsior	tig00002017_pilon	F.excelsior:Fe_g2382	81849	81266	3	MATCHES	F.pennsylvanica	Chr03	F.pennsylvanica:Fp_g7823	24202619	24206370	788	1e-50	6
F.excelsior	tig00002026_pilon	F.excelsior:Fe_g2386	5595	6169	1	MATCHES	F.pennsylvanica	Chr13	F.pennsylvanica:Fp_g31838	31259729	31260298	1728	1e-50	3
F.excelsior	tig00002026_pilon	F.excelsior:Fe_g2387	35621	36765	2	MATCHES	F.pennsylvanica	Chr13	F.pennsylvanica:Fp_g31839	31277223	31278108	1729	1e-50	6
F.excelsior	tig00002026_pilon	F.excelsior:Fe_g2389	66623	65988	4	MATCHES	F.pennsylvanica	Chr13	F.pennsylvanica:Fp_g31842	31297577	31296936	1731	1e-50	8
F.excelsior	tig00002026_pilon	F.excelsior:Fe_g2391	99100	93623	6	MATCHES	F.pennsylvanica	Chr13	F.pennsylvanica:Fp_g31844	31322736	31317211	1732	1e-50	10
F.excelsior	tig00002026_pilon	F.excelsior:Fe_g2394	141445	140263	9	MATCHES	F.pennsylvanica	Chr13	F.pennsylvanica:Fp_g31847	31361097	31358496	1733	1e-50	11
F.excelsior	tig00002026_pilon	F.excelsior:Fe_g2397	168839	165780	12	MATCHES	F.pennsylvanica	Chr13	F.pennsylvanica:Fp_g31848	31384079	31370421	1734	1e-50	12
F.excelsior	tig00002026_pilon	F.excelsior:Fe_g2400.2	206667	199887	15	MATCHES	F.pennsylvanica	Chr13	F.pennsylvanica:Fp_g31852	31406208	31399211	1736	1e-50	13
F.excelsior	tig00002026_pilon	F.excelsior:Fe_g2403.1	284114	285075	18	MATCHES	F.pennsylvanica	Chr13	F.pennsylvanica:Fp_g31856	31484981	31485947	1738	1e-50	14
F.excelsior	tig00002026_pilon	F.excelsior:Fe_g2404	315319	314461	19	MATCHES	F.pennsylvanica	Chr13	F.pennsylvanica:Fp_g31857	31506841	31505986	1739	1e-50	17
F.excelsior	tig00002026_pilon	F.excelsior:Fe_g2406	336797	337989	21	MATCHES	F.pennsylvanica	Chr13	F.pennsylvanica:Fp_g31860	31522865	31525595	1741	1e-50	19
F.excelsior	tig00002026_pilon	F.excelsior:Fe_g2407	340050	340559	22	MATCHES	F.pennsylvanica	Chr13	F.pennsylvanica:Fp_g31861	31526229	31526891	1742	1e-50	22
F.excelsior	tig00002026_pilon	F.excelsior:Fe_g2408	363368	365139	23	MATCHES	F.pennsylvanica	Chr13	F.pennsylvanica:Fp_g31863	31537561	31538818	1743	1e-50	25
F.excelsior	tig00002026_pilon	F.excelsior:Fe_g2409	401365	403185	24	MATCHES	F.pennsylvanica	Chr13	F.pennsylvanica:Fp_g31864	31579153	31580685	1744	1e-50	28
F.excelsior	tig00002026_pilon	F.excelsior:Fe_g2411	454525	454878	26	MATCHES	F.pennsylvanica	Chr13	F.pennsylvanica:Fp_g31866	31605077	31605430	1746	1e-50	30
F.excelsior	tig00002028_pilon	F.excelsior:Fe_g2412	28450	27824	1	MATCHES	F.pennsylvanica	Chr19	F.pennsylvanica:Fp_g42360	9710987	9711598	367	1e-50	3
F.excelsior	tig00002028_pilon	F.excelsior:Fe_g2413	45646	37618	2	MATCHES	F.pennsylvanica	Chr19	F.pennsylvanica:Fp_g42359	9693212	9700199	366	1e-50	6
F.excelsior	tig00002031_pilon	F.excelsior:Fe_g2414.1	7680	11110	1	MATCHES	F.pennsylvanica	Chr07	F.pennsylvanica:Fp_g16866	8317909	8321314	484	1e-50	3
F.excelsior	tig00002031_pilon	F.excelsior:Fe_g2415	84193	85237	2	MATCHES	F.pennsylvanica	Chr07	F.pennsylvanica:Fp_g16870	8431292	8432338	485	1e-50	6
F.excelsior	tig00002062_pilon	F.excelsior:Fe_g2424	109465	111268	4	MATCHES	F.pennsylvanica	Chr11	F.pennsylvanica:Fp_g25745	5928382	5922326	428	1e-50	3
F.excelsior	tig00002062_pilon	F.excelsior:Fe_g2429	188583	189785	7	MATCHES	F.pennsylvanica	Chr11	F.pennsylvanica:Fp_g25743	5901352	5897582	426	1e-50	4
F.excelsior	tig00002062_pilon	F.excelsior:Fe_g2430.2	208831	206498	9	MATCHES	F.pennsylvanica	Chr11	F.pennsylvanica:Fp_g25739	5867198	5871326	424	1e-50	6
F.excelsior	tig00002062_pilon	F.excelsior:Fe_g2431	209860	209075	10	MATCHES	F.pennsylvanica	Chr11	F.pennsylvanica:Fp_g25738	5863329	5866830	423	1e-50	9
F.excelsior	tig00002062_pilon	F.excelsior:Fe_g2433	237294	227183	12	MATCHES	F.pennsylvanica	Chr11	F.pennsylvanica:Fp_g25736	5833918	5842630	422	1e-50	11
F.excelsior	tig00002062_pilon	F.excelsior:Fe_g2439	310072	305869	18	MATCHES	F.pennsylvanica	Chr11	F.pennsylvanica:Fp_g25723	5697423	5702088	420	1e-50	9
F.excelsior	tig00002062_pilon	F.excelsior:Fe_g2440	349253	350299	19	MATCHES	F.pennsylvanica	Chr11	F.pennsylvanica:Fp_g25720	5643487	5642431	417	1e-50	10
F.excelsior	tig00002062_pilon	F.excelsior:Fe_g2442	361504	362834	21	MATCHES	F.pennsylvanica	Chr11	F.pennsylvanica:Fp_g25719	5603273	5601942	416	1e-50	12
F.excelsior	tig00002062_pilon	F.excelsior:Fe_g2443.1	460163	459776	22	MATCHES	F.pennsylvanica	Chr11	F.pennsylvanica:Fp_g25717	5527805	5532058	415	1e-50	15
F.excelsior	tig00002062_pilon	F.excelsior:Fe_g2445	492152	491712	24	MATCHES	F.pennsylvanica	Chr11	F.pennsylvanica:Fp_g25715	5508770	5509114	413	1e-50	17
F.excelsior	tig00002062_pilon	F.excelsior:Fe_g2447.1	540990	531627	25	MATCHES	F.pennsylvanica	Chr11	F.pennsylvanica:Fp_g25713	5463760	5482272	411	1e-50	19
F.excelsior	tig00002062_pilon	F.excelsior:Fe_g2448	577861	598367	26	MATCHES	F.pennsylvanica	Chr11	F.pennsylvanica:Fp_g25710	5444724	5428825	409	1e-50	21
F.excelsior	tig00002062_pilon	F.excelsior:Fe_g2449	603561	602677	27	MATCHES	F.pennsylvanica	Chr11	F.pennsylvanica:Fp_g25709	5424069	5427454	408	1e-50	24
F.excelsior	tig00002062_pilon	F.excelsior:Fe_g2452.2	645629	644514	30	MATCHES	F.pennsylvanica	Chr11	F.pennsylvanica:Fp_g25704	5372771	5377100	405	1e-50	25
F.excelsior	tig00002062_pilon	F.excelsior:Fe_g2439	310072	305869	18	MATCHES	F.pennsylvanica	Chr14	F.pennsylvanica:Fp_g33581	22816186	22812159	970	1e-50	3
F.excelsior	tig00002062_pilon	F.excelsior:Fe_g2440	349253	350299	19	MATCHES	F.pennsylvanica	Chr14	F.pennsylvanica:Fp_g33583	22869349	22870283	972	1e-50	5
F.excelsior	tig00002062_pilon	F.excelsior:Fe_g2442	361504	362834	21	MATCHES	F.pennsylvanica	Chr14	F.pennsylvanica:Fp_g33584	22883946	22885385	973	1e-50	7
F.excelsior	tig00002062_pilon	F.excelsior:Fe_g2447.1	540990	531627	25	MATCHES	F.pennsylvanica	Chr14	F.pennsylvanica:Fp_g33587	23039183	23020832	975	1e-50	7
F.excelsior	tig00002062_pilon	F.excelsior:Fe_g2448	577861	598367	26	MATCHES	F.pennsylvanica	Chr14	F.pennsylvanica:Fp_g33588	23052624	23077600	976	1e-50	10
F.excelsior	tig00002062_pilon	F.excelsior:Fe_g2449	603561	602677	27	MATCHES	F.pennsylvanica	Chr14	F.pennsylvanica:Fp_g33589	23081630	23078430	977	1e-50	13
F.excelsior	tig00002062_pilon	F.excelsior:Fe_g2452.2	645629	644514	30	MATCHES	F.pennsylvanica	Chr14	F.pennsylvanica:Fp_g33591	23118045	23121927	978	1e-50	14
F.excelsior	tig00002066_pilon	F.excelsior:Fe_g2453	84871	83103	1	MATCHES	F.pennsylvanica	Chr02	F.pennsylvanica:Fp_g6125	37765707	37767489	1697	1e-50	3
F.excelsior	tig00002066_pilon	F.excelsior:Fe_g2454	90080	91509	2	MATCHES	F.pennsylvanica	Chr02	F.pennsylvanica:Fp_g6124	37760764	37757484	1696	1e-50	6
F.excelsior	tig00002145_pilon	F.excelsior:Fe_g2488.1	7	3956	1	MATCHES	F.pennsylvanica	Chr17	F.pennsylvanica:Fp_g38604	7515199	7519434	613	1e-50	3
F.excelsior	tig00002145_pilon	F.excelsior:Fe_g2490	26092	25793	3	MATCHES	F.pennsylvanica	Chr17	F.pennsylvanica:Fp_g38605	7546871	7546248	614	1e-50	5
F.excelsior	tig00002145_pilon	F.excelsior:Fe_g2491	49049	46025	4	MATCHES	F.pennsylvanica	Chr17	F.pennsylvanica:Fp_g38606	7558836	7554746	615	1e-50	8
F.excelsior	tig00002145_pilon	F.excelsior:Fe_g2493	67835	68443	6	MATCHES	F.pennsylvanica	Chr17	F.pennsylvanica:Fp_g38608	7576241	7577739	616	1e-50	10
F.excelsior	tig00002145_pilon	F.excelsior:Fe_g2495	85816	88641	8	MATCHES	F.pennsylvanica	Chr17	F.pennsylvanica:Fp_g38610	7585422	7591329	618	1e-50	12
F.excelsior	tig00002145_pilon	F.excelsior:Fe_g2496	93540	92725	9	MATCHES	F.pennsylvanica	Chr17	F.pennsylvanica:Fp_g38611	7595838	7595022	619	1e-50	15
F.excelsior	tig00002145_pilon	F.excelsior:Fe_g2497	106927	111372	10	MATCHES	F.pennsylvanica	Chr17	F.pennsylvanica:Fp_g38613	7615103	7619576	621	1e-50	17
F.excelsior	tig00002145_pilon	F.excelsior:Fe_g2498	119073	119619	11	MATCHES	F.pennsylvanica	Chr17	F.pennsylvanica:Fp_g38614	7629742	7634579	622	1e-50	20
F.excelsior	tig00002146_pilon	F.excelsior:Fe_g2511	59341	58814	8	MATCHES	F.pennsylvanica	Chr09	F.pennsylvanica:Fp_g21402	10138903	10139382	755	1e-50	3
F.excelsior	tig00002146_pilon	F.excelsior:Fe_g2512	69364	68792	9	MATCHES	F.pennsylvanica	Chr09	F.pennsylvanica:Fp_g21401	10130849	10129797	754	1e-50	6
F.excelsior	tig00002146_pilon	F.excelsior:Fe_g2513	72951	72349	10	MATCHES	F.pennsylvanica	Chr09	F.pennsylvanica:Fp_g21400	10123407	10127681	753	1e-50	9
F.excelsior	tig00002172_pilon	F.excelsior:Fe_g2519	28372	27653	3	MATCHES	F.pennsylvanica	Chr21	F.pennsylvanica:Fp_g44887	184889	182874	9	1e-50	3
F.excelsior	tig00002172_pilon	F.excelsior:Fe_g2521	53398	62079	5	MATCHES	F.pennsylvanica	Chr21	F.pennsylvanica:Fp_g44892	219222	237461	11	1e-50	5
F.excelsior	tig00002172_pilon	F.excelsior:Fe_g2522	65625	65116	6	MATCHES	F.pennsylvanica	Chr21	F.pennsylvanica:Fp_g44894	245461	244310	12	1e-50	8
F.excelsior	tig00002172_pilon	F.excelsior:Fe_g2523	69513	76106	7	MATCHES	F.pennsylvanica	Chr21	F.pennsylvanica:Fp_g44895	260890	263157	13	1e-50	11
F.excelsior	tig00002172_pilon	F.excelsior:Fe_g2525	106399	94713	9	MATCHES	F.pennsylvanica	Chr21	F.pennsylvanica:Fp_g44897	288820	281157	15	1e-50	13
F.excelsior	tig00002172_pilon	F.excelsior:Fe_g2526	114513	114938	10	MATCHES	F.pennsylvanica	Chr21	F.pennsylvanica:Fp_g44898	292813	312491	16	1e-50	16
F.excelsior	tig00002172_pilon	F.excelsior:Fe_g2529	134846	135223	13	MATCHES	F.pennsylvanica	Chr21	F.pennsylvanica:Fp_g44900	341466	341843	18	1e-50	17
F.excelsior	tig00002172_pilon	F.excelsior:Fe_g2531	165466	164720	15	MATCHES	F.pennsylvanica	Chr21	F.pennsylvanica:Fp_g44901	378264	369966	19	1e-50	19
F.excelsior	tig00002196_pilon	F.excelsior:Fe_g2535	11172	11835	1	MATCHES	F.pennsylvanica	Chr07	F.pennsylvanica:Fp_g16232	701255	708656	38	1e-50	3
F.excelsior	tig00002196_pilon	F.excelsior:Fe_g2536	37875	38147	2	MATCHES	F.pennsylvanica	Chr07	F.pennsylvanica:Fp_g16235	723032	723361	39	1e-50	6
F.excelsior	tig00002196_pilon	F.excelsior:Fe_g2537	50733	39503	3	MATCHES	F.pennsylvanica	Chr07	F.pennsylvanica:Fp_g16236	734955	724716	40	1e-50	9
F.excelsior	tig00002203_pilon	F.excelsior:Fe_g2538	26979	27554	1	MATCHES	F.pennsylvanica	Chr13	F.pennsylvanica:Fp_g31986	33656768	33659244	1831	1e-50	3
F.excelsior	tig00002203_pilon	F.excelsior:Fe_g2540	66176	61812	3	MATCHES	F.pennsylvanica	Chr13	F.pennsylvanica:Fp_g31987	33685281	33681288	1832	1e-50	5
F.excelsior	tig00002203_pilon	F.excelsior:Fe_g2541.2	105965	106567	4	MATCHES	F.pennsylvanica	Chr13	F.pennsylvanica:Fp_g31988	33688281	33690110	1833	1e-50	8
F.excelsior	tig00002203_pilon	F.excelsior:Fe_g2542	112477	109060	5	MATCHES	F.pennsylvanica	Chr13	F.pennsylvanica:Fp_g31989	33693969	33690691	1834	1e-50	11
F.excelsior	tig00002204_pilon	F.excelsior:Fe_g2545.1	25938	29760	1	MATCHES	F.pennsylvanica	Chr22	F.pennsylvanica:Fp_g47235	7002375	6998192	553	1e-50	3
F.excelsior	tig00002204_pilon	F.excelsior:Fe_g2546	40699	31743	2	MATCHES	F.pennsylvanica	Chr22	F.pennsylvanica:Fp_g47234	6988136	6995527	552	1e-50	6
F.excelsior	tig00002204_pilon	F.excelsior:Fe_g2547.2	74528	74292	3	MATCHES	F.pennsylvanica	Chr22	F.pennsylvanica:Fp_g47231	6964297	6962641	549	1e-50	7
F.excelsior	tig00002204_pilon	F.excelsior:Fe_g2550.2	86274	85717	4	MATCHES	F.pennsylvanica	Chr22	F.pennsylvanica:Fp_g47228	6954223	6958023	547	1e-50	9
F.excelsior	tig00002204_pilon	F.excelsior:Fe_g2551	100014	106668	5	MATCHES	F.pennsylvanica	Chr22	F.pennsylvanica:Fp_g47227	6950057	6942879	546	1e-50	12
F.excelsior	tig00002219_pilon	F.excelsior:Fe_g2575	104893	107598	14	MATCHES	F.pennsylvanica	Chr05	F.pennsylvanica:Fp_g11219	884869	888633	47	1e-50	3
F.excelsior	tig00002219_pilon	F.excelsior:Fe_g2577	140553	141278	16	MATCHES	F.pennsylvanica	Chr05	F.pennsylvanica:Fp_g11220	918613	919392	48	1e-50	5
F.excelsior	tig00002219_pilon	F.excelsior:Fe_g2578	147025	142554	17	MATCHES	F.pennsylvanica	Chr05	F.pennsylvanica:Fp_g11221	924753	920527	49	1e-50	8
F.excelsior	tig00002219_pilon	F.excelsior:Fe_g2579	155509	158431	18	MATCHES	F.pennsylvanica	Chr05	F.pennsylvanica:Fp_g11224	936312	939369	50	1e-50	11
F.excelsior	tig00002219_pilon	F.excelsior:Fe_g2567	34787	34539	6	MATCHES	F.pennsylvanica	Chr05	F.pennsylvanica:Fp_g11202	705617	703443	36	1e-50	3
F.excelsior	tig00002219_pilon	F.excelsior:Fe_g2569	76756	74990	8	MATCHES	F.pennsylvanica	Chr05	F.pennsylvanica:Fp_g11203	716402	714798	37	1e-50	5
F.excelsior	tig00002219_pilon	F.excelsior:Fe_g2570	76629	77531	9	MATCHES	F.pennsylvanica	Chr05	F.pennsylvanica:Fp_g11204	716512	719026	38	1e-50	8
F.excelsior	tig00002219_pilon	F.excelsior:Fe_g2572.2	83775	82257	11	MATCHES	F.pennsylvanica	Chr05	F.pennsylvanica:Fp_g11206	724101	721493	39	1e-50	10
F.excelsior	tig00002275_pilon	F.excelsior:Fe_g2595	19784	15206	1	MATCHES	F.pennsylvanica	Chr02	F.pennsylvanica:Fp_g5985	35694141	35696716	1593	1e-50	3
F.excelsior	tig00002275_pilon	F.excelsior:Fe_g2598.1	55489	62612	4	MATCHES	F.pennsylvanica	Chr02	F.pennsylvanica:Fp_g5983	35669622	35662303	1591	1e-50	4
F.excelsior	tig00002275_pilon	F.excelsior:Fe_g2599	69711	65726	5	MATCHES	F.pennsylvanica	Chr02	F.pennsylvanica:Fp_g5981	35599384	35609050	1589	1e-50	6
F.excelsior	tig00002275_pilon	F.excelsior:Fe_g2600	90798	91295	6	MATCHES	F.pennsylvanica	Chr02	F.pennsylvanica:Fp_g5978	35563586	35562090	1587	1e-50	8
F.excelsior	tig00002275_pilon	F.excelsior:Fe_g2602.1	100042	100676	8	MATCHES	F.pennsylvanica	Chr02	F.pennsylvanica:Fp_g5977	35557336	35556713	1586	1e-50	10
F.excelsior	tig00002275_pilon	F.excelsior:Fe_g2603	102045	101575	9	MATCHES	F.pennsylvanica	Chr02	F.pennsylvanica:Fp_g5976	35551643	35555993	1585	1e-50	13
F.excelsior	tig00002277_pilon	F.excelsior:Fe_g2607	65518	66024	3	MATCHES	F.pennsylvanica	Chr18	F.pennsylvanica:Fp_g41302	14899766	14902879	901	1e-50	3
F.excelsior	tig00002277_pilon	F.excelsior:Fe_g2610	126354	127067	6	MATCHES	F.pennsylvanica	Chr18	F.pennsylvanica:Fp_g41304	14943035	14943748	902	1e-50	4
F.excelsior	tig00002277_pilon	F.excelsior:Fe_g2611	142391	135078	7	MATCHES	F.pennsylvanica	Chr18	F.pennsylvanica:Fp_g41305	14955293	14948179	903	1e-50	7
F.excelsior	tig00002277_pilon	F.excelsior:Fe_g2612	155936	158971	8	MATCHES	F.pennsylvanica	Chr18	F.pennsylvanica:Fp_g41306	14960735	14966375	904	1e-50	10
F.excelsior	tig00002277_pilon	F.excelsior:Fe_g2613	162826	160590	9	MATCHES	F.pennsylvanica	Chr18	F.pennsylvanica:Fp_g41308	14976499	14970751	905	1e-50	13
F.excelsior	tig00002277_pilon	F.excelsior:Fe_g2615	215385	215855	11	MATCHES	F.pennsylvanica	Chr18	F.pennsylvanica:Fp_g41311	14999934	15000404	907	1e-50	15
F.excelsior	tig00002280_pilon	F.excelsior:Fe_g2621	94742	95131	6	MATCHES	F.pennsylvanica	Chr15	F.pennsylvanica:Fp_g34946	17662393	17662740	589	1e-50	3
F.excelsior	tig00002280_pilon	F.excelsior:Fe_g2622	114638	115171	7	MATCHES	F.pennsylvanica	Chr15	F.pennsylvanica:Fp_g34948	17718894	17720367	590	1e-50	6
F.excelsior	tig00002280_pilon	F.excelsior:Fe_g2624	140324	140569	9	MATCHES	F.pennsylvanica	Chr15	F.pennsylvanica:Fp_g34949	17739639	17740061	591	1e-50	8
F.excelsior	tig00002280_pilon	F.excelsior:Fe_g2625	148575	153897	10	MATCHES	F.pennsylvanica	Chr15	F.pennsylvanica:Fp_g34950	17753886	17761389	592	1e-50	11
F.excelsior	tig00002280_pilon	F.excelsior:Fe_g2626	166923	169907	11	MATCHES	F.pennsylvanica	Chr15	F.pennsylvanica:Fp_g34951	17770718	17774337	593	1e-50	14
F.excelsior	tig00002280_pilon	F.excelsior:Fe_g2629	200205	199441	13	MATCHES	F.pennsylvanica	Chr15	F.pennsylvanica:Fp_g34954	17820968	17819511	596	1e-50	15
F.excelsior	tig00002280_pilon	F.excelsior:Fe_g2617	11036	10638	2	MATCHES	F.pennsylvanica	Chr15	F.pennsylvanica:Fp_g34939	17539831	17538800	587	1e-50	3
F.excelsior	tig00002280_pilon	F.excelsior:Fe_g2618	44148	43882	3	MATCHES	F.pennsylvanica	Chr15	F.pennsylvanica:Fp_g34934	17470099	17468720	584	1e-50	4
F.excelsior	tig00002280_pilon	F.excelsior:Fe_g2619	44552	44214	4	MATCHES	F.pennsylvanica	Chr15	F.pennsylvanica:Fp_g34932	17412652	17414082	582	1e-50	6
F.excelsior	tig00002289_pilon	F.excelsior:Fe_g2632	1561	1178	1	MATCHES	F.pennsylvanica	Chr19	F.pennsylvanica:Fp_g42782	18598214	18597849	655	1e-50	3
F.excelsior	tig00002289_pilon	F.excelsior:Fe_g2633	31090	28730	2	MATCHES	F.pennsylvanica	Chr19	F.pennsylvanica:Fp_g42783	18614900	18609538	656	1e-50	6
F.excelsior	tig00002289_pilon	F.excelsior:Fe_g2634	53299	52727	3	MATCHES	F.pennsylvanica	Chr19	F.pennsylvanica:Fp_g42785	18636011	18635439	657	1e-50	9
F.excelsior	tig00002289_pilon	F.excelsior:Fe_g2637.2	104916	106081	6	MATCHES	F.pennsylvanica	Chr19	F.pennsylvanica:Fp_g42789	18699825	18700982	660	1e-50	10
F.excelsior	tig00002289_pilon	F.excelsior:Fe_g2638	119958	112480	7	MATCHES	F.pennsylvanica	Chr19	F.pennsylvanica:Fp_g42790	18721541	18719214	661	1e-50	13
F.excelsior	tig00002294_pilon	F.excelsior:Fe_g2644	103995	104396	6	MATCHES	F.pennsylvanica	Chr09	F.pennsylvanica:Fp_g21582	13346493	13346107	894	1e-50	3
F.excelsior	tig00002294_pilon	F.excelsior:Fe_g2645.1	122546	131090	7	MATCHES	F.pennsylvanica	Chr09	F.pennsylvanica:Fp_g21579	13298179	13303293	893	1e-50	6
F.excelsior	tig00002294_pilon	F.excelsior:Fe_g2651	208774	209097	13	MATCHES	F.pennsylvanica	Chr09	F.pennsylvanica:Fp_g21575	13242030	13240443	890	1e-50	4
F.excelsior	tig00002294_pilon	F.excelsior:Fe_g2652	221434	216692	14	MATCHES	F.pennsylvanica	Chr09	F.pennsylvanica:Fp_g21573	13223344	13227658	889	1e-50	7
F.excelsior	tig00002294_pilon	F.excelsior:Fe_g2653	232419	231050	15	MATCHES	F.pennsylvanica	Chr09	F.pennsylvanica:Fp_g21572	13217968	13219315	888	1e-50	10
F.excelsior	tig00002294_pilon	F.excelsior:Fe_g2654	257783	251178	16	MATCHES	F.pennsylvanica	Chr09	F.pennsylvanica:Fp_g21571	13199747	13206379	887	1e-50	13
F.excelsior	tig00002294_pilon	F.excelsior:Fe_g2655	353689	354209	17	MATCHES	F.pennsylvanica	Chr09	F.pennsylvanica:Fp_g21570	13169866	13166297	886	1e-50	16
F.excelsior	tig00002294_pilon	F.excelsior:Fe_g2657	428753	428031	19	MATCHES	F.pennsylvanica	Chr09	F.pennsylvanica:Fp_g21568	13109575	13111176	884	1e-50	18
F.excelsior	tig00002294_pilon	F.excelsior:Fe_g2659.1	444163	443132	21	MATCHES	F.pennsylvanica	Chr09	F.pennsylvanica:Fp_g21567	13093890	13103244	883	1e-50	20
F.excelsior	tig00002294_pilon	F.excelsior:Fe_g2673	887600	891182	35	MATCHES	F.pennsylvanica	Chr09	F.pennsylvanica:Fp_g21549	12777739	12774288	872	1e-50	3
F.excelsior	tig00002294_pilon	F.excelsior:Fe_g2674	895634	893808	36	MATCHES	F.pennsylvanica	Chr09	F.pennsylvanica:Fp_g21548	12770326	12772307	871	1e-50	6
F.excelsior	tig00002294_pilon	F.excelsior:Fe_g2676.1	992230	991405	38	MATCHES	F.pennsylvanica	Chr09	F.pennsylvanica:Fp_g21547	12711955	12712785	870	1e-50	8
F.excelsior	tig00002294_pilon	F.excelsior:Fe_g2651	208774	209097	13	MATCHES	F.pennsylvanica	Chr13	F.pennsylvanica:Fp_g31787	30239977	30238964	1690	1e-50	3
F.excelsior	tig00002294_pilon	F.excelsior:Fe_g2652	221434	216692	14	MATCHES	F.pennsylvanica	Chr13	F.pennsylvanica:Fp_g31786	30233741	30237666	1689	1e-50	6
F.excelsior	tig00002294_pilon	F.excelsior:Fe_g2656	354217	354447	18	MATCHES	F.pennsylvanica	Chr13	F.pennsylvanica:Fp_g31781	30135652	30132107	1685	1e-50	6
F.excelsior	tig00002309_pilon	F.excelsior:Fe_g2682	175072	178037	6	MATCHES	F.pennsylvanica	Chr01	F.pennsylvanica:Fp_g1584	30340712	30337786	1111	1e-50	3
F.excelsior	tig00002309_pilon	F.excelsior:Fe_g2685.1	356728	357309	9	MATCHES	F.pennsylvanica	Chr01	F.pennsylvanica:Fp_g1581	30190938	30189709	1109	1e-50	4
F.excelsior	tig00002309_pilon	F.excelsior:Fe_g2687	438100	437005	11	MATCHES	F.pennsylvanica	Chr01	F.pennsylvanica:Fp_g1578	30053353	30054626	1106	1e-50	5
F.excelsior	tig00002309_pilon	F.excelsior:Fe_g2689	489548	488872	13	MATCHES	F.pennsylvanica	Chr01	F.pennsylvanica:Fp_g1576	29933196	29934653	1104	1e-50	7
F.excelsior	tig00002309_pilon	F.excelsior:Fe_g2694	568106	566810	18	MATCHES	F.pennsylvanica	Chr01	F.pennsylvanica:Fp_g1573	29833357	29837835	1101	1e-50	6
F.excelsior	tig00002309_pilon	F.excelsior:Fe_g2695	614570	624308	19	MATCHES	F.pennsylvanica	Chr01	F.pennsylvanica:Fp_g1572	29784824	29774363	1100	1e-50	9
F.excelsior	tig00002309_pilon	F.excelsior:Fe_g2696.1	663474	647450	20	MATCHES	F.pennsylvanica	Chr01	F.pennsylvanica:Fp_g1570	29735132	29739826	1098	1e-50	11
F.excelsior	tig00002309_pilon	F.excelsior:Fe_g2698	737626	741992	21	MATCHES	F.pennsylvanica	Chr01	F.pennsylvanica:Fp_g1566	29673741	29669262	1096	1e-50	13
F.excelsior	tig00002309_pilon	F.excelsior:Fe_g2699.3	777679	781537	22	MATCHES	F.pennsylvanica	Chr01	F.pennsylvanica:Fp_g1564	29577139	29574147	1094	1e-50	15
F.excelsior	tig00002309_pilon	F.excelsior:Fe_g2694	568106	566810	18	MATCHES	F.pennsylvanica	Chr03	F.pennsylvanica:Fp_g7299	11423054	11419661	470	1e-50	3
F.excelsior	tig00002309_pilon	F.excelsior:Fe_g2695	614570	624308	19	MATCHES	F.pennsylvanica	Chr03	F.pennsylvanica:Fp_g7300	11478685	11486442	471	1e-50	6
F.excelsior	tig00002309_pilon	F.excelsior:Fe_g2696.1	663474	647450	20	MATCHES	F.pennsylvanica	Chr03	F.pennsylvanica:Fp_g7302	11572152	11566933	473	1e-50	8
F.excelsior	tig00002339_pilon	F.excelsior:Fe_g2721.2	356417	351100	9	MATCHES	F.pennsylvanica	Chr06	F.pennsylvanica:Fp_g14440	6197518	6185076	306	1e-50	3
F.excelsior	tig00002339_pilon	F.excelsior:Fe_g2723	386108	388220	10	MATCHES	F.pennsylvanica	Chr06	F.pennsylvanica:Fp_g14443	6232267	6236796	307	1e-50	6
F.excelsior	tig00002356_pilon	F.excelsior:Fe_g2791	407306	401493	38	MATCHES	F.pennsylvanica	Chr04	F.pennsylvanica:Fp_g10671	33707078	33709016	1338	1e-50	3
F.excelsior	tig00002356_pilon	F.excelsior:Fe_g2793	432942	432136	40	MATCHES	F.pennsylvanica	Chr04	F.pennsylvanica:Fp_g10669	33674040	33675698	1336	1e-50	5
F.excelsior	tig00002356_pilon	F.excelsior:Fe_g2794	452957	456944	41	MATCHES	F.pennsylvanica	Chr04	F.pennsylvanica:Fp_g10668	33662708	33659393	1335	1e-50	8
F.excelsior	tig00002356_pilon	F.excelsior:Fe_g2756	55386	56890	6	MATCHES	F.pennsylvanica	Chr04	F.pennsylvanica:Fp_g10725	34183976	34181735	1384	1e-50	3
F.excelsior	tig00002356_pilon	F.excelsior:Fe_g2759	67893	64486	8	MATCHES	F.pennsylvanica	Chr04	F.pennsylvanica:Fp_g10724	34162463	34180969	1383	1e-50	5
F.excelsior	tig00002356_pilon	F.excelsior:Fe_g2760	93016	93487	9	MATCHES	F.pennsylvanica	Chr04	F.pennsylvanica:Fp_g10723	34138765	34136071	1382	1e-50	8
F.excelsior	tig00002356_pilon	F.excelsior:Fe_g2753	24239	20477	3	MATCHES	F.pennsylvanica	Chr12	F.pennsylvanica:Fp_g29050	31346963	31327401	1387	1e-50	3
F.excelsior	tig00002356_pilon	F.excelsior:Fe_g2756	55386	56890	6	MATCHES	F.pennsylvanica	Chr12	F.pennsylvanica:Fp_g29051	31361177	31363638	1388	1e-50	4
F.excelsior	tig00002356_pilon	F.excelsior:Fe_g2759	67893	64486	8	MATCHES	F.pennsylvanica	Chr12	F.pennsylvanica:Fp_g29052	31384307	31364278	1389	1e-50	6
F.excelsior	tig00002356_pilon	F.excelsior:Fe_g2760	93016	93487	9	MATCHES	F.pennsylvanica	Chr12	F.pennsylvanica:Fp_g29053	31395117	31397884	1390	1e-50	9
F.excelsior	tig00002356_pilon	F.excelsior:Fe_g2763	147352	148943	11	MATCHES	F.pennsylvanica	Chr12	F.pennsylvanica:Fp_g29058	31439247	31440808	1394	1e-50	9
F.excelsior	tig00002356_pilon	F.excelsior:Fe_g2764	156809	162684	12	MATCHES	F.pennsylvanica	Chr12	F.pennsylvanica:Fp_g29060	31446766	31452335	1396	1e-50	11
F.excelsior	tig00002356_pilon	F.excelsior:Fe_g2765	164461	164186	13	MATCHES	F.pennsylvanica	Chr12	F.pennsylvanica:Fp_g29061	31455908	31455573	1397	1e-50	14
F.excelsior	tig00002356_pilon	F.excelsior:Fe_g2766	171147	167230	14	MATCHES	F.pennsylvanica	Chr12	F.pennsylvanica:Fp_g29062	31462782	31458860	1398	1e-50	17
F.excelsior	tig00002356_pilon	F.excelsior:Fe_g2768	181777	180873	16	MATCHES	F.pennsylvanica	Chr12	F.pennsylvanica:Fp_g29064	31473862	31472972	1400	1e-50	19
F.excelsior	tig00002356_pilon	F.excelsior:Fe_g2769	186368	188607	17	MATCHES	F.pennsylvanica	Chr12	F.pennsylvanica:Fp_g29068	31488585	31490912	1404	1e-50	19
F.excelsior	tig00002356_pilon	F.excelsior:Fe_g2771	210112	210999	19	MATCHES	F.pennsylvanica	Chr12	F.pennsylvanica:Fp_g29069	31500071	31500886	1405	1e-50	21
F.excelsior	tig00002356_pilon	F.excelsior:Fe_g2774	246305	245132	21	MATCHES	F.pennsylvanica	Chr12	F.pennsylvanica:Fp_g29071	31530077	31528891	1407	1e-50	23
F.excelsior	tig00002356_pilon	F.excelsior:Fe_g2775	254672	256705	22	MATCHES	F.pennsylvanica	Chr12	F.pennsylvanica:Fp_g29072	31542792	31544814	1408	1e-50	26
F.excelsior	tig00002356_pilon	F.excelsior:Fe_g2777	278887	278426	24	MATCHES	F.pennsylvanica	Chr12	F.pennsylvanica:Fp_g29074	31564428	31563718	1410	1e-50	28
F.excelsior	tig00002356_pilon	F.excelsior:Fe_g2778	288840	287836	25	MATCHES	F.pennsylvanica	Chr12	F.pennsylvanica:Fp_g29075	31587365	31586425	1411	1e-50	31
F.excelsior	tig00002356_pilon	F.excelsior:Fe_g2781	309017	310702	28	MATCHES	F.pennsylvanica	Chr12	F.pennsylvanica:Fp_g29077	31604623	31608346	1412	1e-50	32
F.excelsior	tig00002356_pilon	F.excelsior:Fe_g2786	341867	346851	33	MATCHES	F.pennsylvanica	Chr12	F.pennsylvanica:Fp_g29079	31641619	31646737	1413	1e-50	31
F.excelsior	tig00002356_pilon	F.excelsior:Fe_g2788	378833	379300	35	MATCHES	F.pennsylvanica	Chr12	F.pennsylvanica:Fp_g29081	31675168	31675635	1414	1e-50	33
F.excelsior	tig00002356_pilon	F.excelsior:Fe_g2789	384559	385476	36	MATCHES	F.pennsylvanica	Chr12	F.pennsylvanica:Fp_g29083	31684604	31685637	1416	1e-50	35
F.excelsior	tig00002356_pilon	F.excelsior:Fe_g2791	407306	401493	38	MATCHES	F.pennsylvanica	Chr12	F.pennsylvanica:Fp_g29084	31690245	31688252	1417	1e-50	37
F.excelsior	tig00002356_pilon	F.excelsior:Fe_g2792	418399	418647	39	MATCHES	F.pennsylvanica	Chr12	F.pennsylvanica:Fp_g29085	31691882	31697711	1418	1e-50	40
F.excelsior	tig00002356_pilon	F.excelsior:Fe_g2793	432942	432136	40	MATCHES	F.pennsylvanica	Chr12	F.pennsylvanica:Fp_g29088	31733185	31731536	1420	1e-50	42
F.excelsior	tig00002356_pilon	F.excelsior:Fe_g2794	452957	456944	41	MATCHES	F.pennsylvanica	Chr12	F.pennsylvanica:Fp_g29089	31740376	31743540	1421	1e-50	45
F.excelsior	tig00002356_pilon	F.excelsior:Fe_g2795	495587	495165	42	MATCHES	F.pennsylvanica	Chr12	F.pennsylvanica:Fp_g29094	31780093	31779779	1424	1e-50	46
F.excelsior	tig00002356_pilon	F.excelsior:Fe_g2797	509494	504262	44	MATCHES	F.pennsylvanica	Chr12	F.pennsylvanica:Fp_g29095	31791061	31782865	1425	1e-50	48
F.excelsior	tig00002356_pilon	F.excelsior:Fe_g2799	535187	529127	45	MATCHES	F.pennsylvanica	Chr12	F.pennsylvanica:Fp_g29097	31808968	31803549	1427	1e-50	50
F.excelsior	tig00002356_pilon	F.excelsior:Fe_g2801	541948	540552	47	MATCHES	F.pennsylvanica	Chr12	F.pennsylvanica:Fp_g29100	31817422	31816022	1429	1e-50	52
F.excelsior	tig00002356_pilon	F.excelsior:Fe_g2802	549643	555313	48	MATCHES	F.pennsylvanica	Chr12	F.pennsylvanica:Fp_g29101	31825597	31832310	1430	1e-50	55
F.excelsior	tig00002356_pilon	F.excelsior:Fe_g2807	597178	599340	53	MATCHES	F.pennsylvanica	Chr12	F.pennsylvanica:Fp_g29106	31878755	31888116	1431	1e-50	54
F.excelsior	tig00002356_pilon	F.excelsior:Fe_g2811	624196	624602	57	MATCHES	F.pennsylvanica	Chr12	F.pennsylvanica:Fp_g29109	31944756	31945304	1433	1e-50	54
F.excelsior	tig00002356_pilon	F.excelsior:Fe_g2812	648917	663443	58	MATCHES	F.pennsylvanica	Chr12	F.pennsylvanica:Fp_g29117	32027580	32035821	1439	1e-50	52
F.excelsior	tig00002356_pilon	F.excelsior:Fe_g2818	773641	774018	63	MATCHES	F.pennsylvanica	Chr12	F.pennsylvanica:Fp_g29119	32060493	32060870	1441	1e-50	51
F.excelsior	tig00002356_pilon	F.excelsior:Fe_g2819	780648	776987	64	MATCHES	F.pennsylvanica	Chr12	F.pennsylvanica:Fp_g29120	32072063	32064042	1442	1e-50	54
F.excelsior	tig00002356_pilon	F.excelsior:Fe_g2820	800865	801125	65	MATCHES	F.pennsylvanica	Chr12	F.pennsylvanica:Fp_g29123	32077910	32081950	1445	1e-50	55
F.excelsior	tig00002356_pilon	F.excelsior:Fe_g2823	810448	809825	67	MATCHES	F.pennsylvanica	Chr12	F.pennsylvanica:Fp_g29124	32090800	32082633	1446	1e-50	57
F.excelsior	tig00002356_pilon	F.excelsior:Fe_g2825	833621	832424	68	MATCHES	F.pennsylvanica	Chr12	F.pennsylvanica:Fp_g29126	32102467	32101185	1448	1e-50	59
F.excelsior	tig00002356_pilon	F.excelsior:Fe_g2790	395971	396219	37	MATCHES	F.pennsylvanica	Chr12	F.pennsylvanica:Fp_g29085	31691882	31697711	1418	1e-50	3
F.excelsior	tig00002356_pilon	F.excelsior:Fe_g2791	407306	401493	38	MATCHES	F.pennsylvanica	Chr12	F.pennsylvanica:Fp_g29084	31690245	31688252	1417	1e-50	6
F.excelsior	tig00002361_pilon	F.excelsior:Fe_g2834	44203	40584	6	MATCHES	F.pennsylvanica	Chr10	F.pennsylvanica:Fp_g24117	4896164	4892838	350	1e-50	3
F.excelsior	tig00002361_pilon	F.excelsior:Fe_g2836	60751	64875	8	MATCHES	F.pennsylvanica	Chr10	F.pennsylvanica:Fp_g24114	4920465	4923627	352	1e-50	5
F.excelsior	tig00002361_pilon	F.excelsior:Fe_g2837	75452	73275	9	MATCHES	F.pennsylvanica	Chr10	F.pennsylvanica:Fp_g24112	4949967	4945967	353	1e-50	8
F.excelsior	tig00002368_pilon	F.excelsior:Fe_g2846	31099	30303	1	MATCHES	F.pennsylvanica	Chr21	F.pennsylvanica:Fp_g45971	20794759	20796452	755	1e-50	3
F.excelsior	tig00002368_pilon	F.excelsior:Fe_g2848	69068	72020	3	MATCHES	F.pennsylvanica	Chr21	F.pennsylvanica:Fp_g45970	20773509	20770258	754	1e-50	5
F.excelsior	tig00002368_pilon	F.excelsior:Fe_g2849	75259	73402	4	MATCHES	F.pennsylvanica	Chr21	F.pennsylvanica:Fp_g45969	20767007	20768755	753	1e-50	8
F.excelsior	tig00002374_pilon	F.excelsior:Fe_g2852	64645	65688	1	MATCHES	F.pennsylvanica	Chr08	F.pennsylvanica:Fp_g19734	18223424	18222384	1039	1e-50	3
F.excelsior	tig00002374_pilon	F.excelsior:Fe_g2854	78383	76796	3	MATCHES	F.pennsylvanica	Chr08	F.pennsylvanica:Fp_g19732	18210150	18211388	1038	1e-50	5
F.excelsior	tig00002374_pilon	F.excelsior:Fe_g2856.2	104748	102604	5	MATCHES	F.pennsylvanica	Chr08	F.pennsylvanica:Fp_g19731	18201188	18207284	1037	1e-50	7
F.excelsior	tig00002374_pilon	F.excelsior:Fe_g2858	129655	131366	7	MATCHES	F.pennsylvanica	Chr08	F.pennsylvanica:Fp_g19730	18173833	18172116	1036	1e-50	9
F.excelsior	tig00002379_pilon	F.excelsior:Fe_g2863.1	81808	82240	5	MATCHES	F.pennsylvanica	Chr06	F.pennsylvanica:Fp_g15516	26370000	26369075	1032	1e-50	3
F.excelsior	tig00002379_pilon	F.excelsior:Fe_g2864.2	92137	92555	6	MATCHES	F.pennsylvanica	Chr06	F.pennsylvanica:Fp_g15515	26344694	26342960	1031	1e-50	6
F.excelsior	tig00002379_pilon	F.excelsior:Fe_g2859	5296	6516	1	MATCHES	F.pennsylvanica	Chr15	F.pennsylvanica:Fp_g35501	26022771	26023996	991	1e-50	3
F.excelsior	tig00002379_pilon	F.excelsior:Fe_g2860	26511	26981	2	MATCHES	F.pennsylvanica	Chr15	F.pennsylvanica:Fp_g35502	26035785	26036963	992	1e-50	6
F.excelsior	tig00002379_pilon	F.excelsior:Fe_g2861.1	30125	33971	3	MATCHES	F.pennsylvanica	Chr15	F.pennsylvanica:Fp_g35503	26039309	26043170	993	1e-50	9
F.excelsior	tig00002379_pilon	F.excelsior:Fe_g2862.2	59716	60147	4	MATCHES	F.pennsylvanica	Chr15	F.pennsylvanica:Fp_g35505	26060280	26065566	995	1e-50	11
F.excelsior	tig00002379_pilon	F.excelsior:Fe_g2863.1	81808	82240	5	MATCHES	F.pennsylvanica	Chr15	F.pennsylvanica:Fp_g35508	26089124	26090020	998	1e-50	12
F.excelsior	tig00002379_pilon	F.excelsior:Fe_g2864.2	92137	92555	6	MATCHES	F.pennsylvanica	Chr15	F.pennsylvanica:Fp_g35509	26093295	26097939	999	1e-50	15
F.excelsior	tig00002379_pilon	F.excelsior:Fe_g2866	117425	112103	8	MATCHES	F.pennsylvanica	Chr15	F.pennsylvanica:Fp_g35512	26111031	26108752	1000	1e-50	17
F.excelsior	tig00002388_pilon	F.excelsior:Fe_g2875	7904	5472	1	MATCHES	F.pennsylvanica	Chr20	F.pennsylvanica:Fp_g44483	17634398	17638801	724	1e-50	3
F.excelsior	tig00002388_pilon	F.excelsior:Fe_g2876	44830	43753	2	MATCHES	F.pennsylvanica	Chr20	F.pennsylvanica:Fp_g44482	17626974	17628090	723	1e-50	6
F.excelsior	tig00002390_pilon	F.excelsior:Fe_g2890	79155	80194	4	MATCHES	F.pennsylvanica	Chr12	F.pennsylvanica:Fp_g29392	34690669	34689623	1669	1e-50	3
F.excelsior	tig00002390_pilon	F.excelsior:Fe_g2891	84464	81296	5	MATCHES	F.pennsylvanica	Chr12	F.pennsylvanica:Fp_g29391	34682415	34686961	1668	1e-50	6
F.excelsior	tig00002390_pilon	F.excelsior:Fe_g2895	108849	111192	9	MATCHES	F.pennsylvanica	Chr12	F.pennsylvanica:Fp_g29388	34658686	34653578	1666	1e-50	6
F.excelsior	tig00002390_pilon	F.excelsior:Fe_g2896	122253	121362	10	MATCHES	F.pennsylvanica	Chr12	F.pennsylvanica:Fp_g29386	34645492	34646383	1664	1e-50	8
F.excelsior	tig00002390_pilon	F.excelsior:Fe_g2899	152792	153565	13	MATCHES	F.pennsylvanica	Chr12	F.pennsylvanica:Fp_g29384	34626982	34625129	1662	1e-50	9
F.excelsior	tig00002390_pilon	F.excelsior:Fe_g2902	179414	181325	16	MATCHES	F.pennsylvanica	Chr12	F.pennsylvanica:Fp_g29382	34603890	34602089	1660	1e-50	10
F.excelsior	tig00002390_pilon	F.excelsior:Fe_g2903	199122	203485	17	MATCHES	F.pennsylvanica	Chr12	F.pennsylvanica:Fp_g29380	34582335	34576764	1658	1e-50	12
F.excelsior	tig00002390_pilon	F.excelsior:Fe_g2905	209413	207665	19	MATCHES	F.pennsylvanica	Chr12	F.pennsylvanica:Fp_g29379	34570941	34572740	1657	1e-50	14
F.excelsior	tig00002391_pilon	F.excelsior:Fe_g2914	57205	59181	4	MATCHES	F.pennsylvanica	Chr04	F.pennsylvanica:Fp_g11013	36465645	36476497	1610	1e-50	3
F.excelsior	tig00002391_pilon	F.excelsior:Fe_g2916	73168	68735	5	MATCHES	F.pennsylvanica	Chr04	F.pennsylvanica:Fp_g11014	36482349	36477191	1611	1e-50	6
F.excelsior	tig00002391_pilon	F.excelsior:Fe_g2917	76818	77300	6	MATCHES	F.pennsylvanica	Chr04	F.pennsylvanica:Fp_g11015	36485313	36485795	1612	1e-50	9
F.excelsior	tig00002391_pilon	F.excelsior:Fe_g2918	80775	83076	7	MATCHES	F.pennsylvanica	Chr04	F.pennsylvanica:Fp_g11018	36497523	36499557	1614	1e-50	11
F.excelsior	tig00002391_pilon	F.excelsior:Fe_g2920	104723	104962	9	MATCHES	F.pennsylvanica	Chr04	F.pennsylvanica:Fp_g11022	36523895	36524482	1617	1e-50	12
F.excelsior	tig00002391_pilon	F.excelsior:Fe_g2921	106318	107211	10	MATCHES	F.pennsylvanica	Chr04	F.pennsylvanica:Fp_g11023	36524658	36526796	1618	1e-50	15
F.excelsior	tig00002391_pilon	F.excelsior:Fe_g2932	261870	265079	20	MATCHES	F.pennsylvanica	Chr04	F.pennsylvanica:Fp_g11045	36644358	36652467	1630	1e-50	3
F.excelsior	tig00002391_pilon	F.excelsior:Fe_g2933	275086	273251	21	MATCHES	F.pennsylvanica	Chr04	F.pennsylvanica:Fp_g11046	36661516	36659455	1631	1e-50	6
F.excelsior	tig00002391_pilon	F.excelsior:Fe_g2921	106318	107211	10	MATCHES	F.pennsylvanica	Chr04	F.pennsylvanica:Fp_g11024	36528651	36531599	1619	1e-50	3
F.excelsior	tig00002391_pilon	F.excelsior:Fe_g2922	138476	138826	11	MATCHES	F.pennsylvanica	Chr04	F.pennsylvanica:Fp_g11023	36524658	36526796	1618	1e-50	6
F.excelsior	tig00002391_pilon	F.excelsior:Fe_g2925	166107	168526	14	MATCHES	F.pennsylvanica	Chr12	F.pennsylvanica:Fp_g29364	34412830	34420701	1643	1e-50	3
F.excelsior	tig00002391_pilon	F.excelsior:Fe_g2926	174969	174703	15	MATCHES	F.pennsylvanica	Chr12	F.pennsylvanica:Fp_g29365	34425356	34422544	1644	1e-50	6
F.excelsior	tig00002401_pilon	F.excelsior:Fe_g2935.2	51045	49866	2	MATCHES	F.pennsylvanica	Chr13	F.pennsylvanica:Fp_g31012	14638297	14639521	1160	1e-50	3
F.excelsior	tig00002401_pilon	F.excelsior:Fe_g2936	78067	80030	3	MATCHES	F.pennsylvanica	Chr13	F.pennsylvanica:Fp_g31010	14617144	14615380	1158	1e-50	5
F.excelsior	tig00002401_pilon	F.excelsior:Fe_g2937	84513	80337	4	MATCHES	F.pennsylvanica	Chr13	F.pennsylvanica:Fp_g31009	14609857	14615075	1157	1e-50	8
F.excelsior	tig00002401_pilon	F.excelsior:Fe_g2938	87705	92122	5	MATCHES	F.pennsylvanica	Chr13	F.pennsylvanica:Fp_g31008	14606429	14601494	1156	1e-50	11
F.excelsior	tig00002401_pilon	F.excelsior:Fe_g2942	145171	144463	9	MATCHES	F.pennsylvanica	Chr13	F.pennsylvanica:Fp_g31004	14548560	14550711	1153	1e-50	11
F.excelsior	tig00002409_pilon	F.excelsior:Fe_g2956	25694	31335	1	MATCHES	F.pennsylvanica	Chr11	F.pennsylvanica:Fp_g26826	27288851	27283324	1141	1e-50	3
F.excelsior	tig00002409_pilon	F.excelsior:Fe_g2958	45101	40657	3	MATCHES	F.pennsylvanica	Chr11	F.pennsylvanica:Fp_g26824	27268296	27272723	1139	1e-50	5
F.excelsior	tig00002409_pilon	F.excelsior:Fe_g2959	50200	51492	4	MATCHES	F.pennsylvanica	Chr11	F.pennsylvanica:Fp_g26823	27259400	27255915	1138	1e-50	8
F.excelsior	tig00002409_pilon	F.excelsior:Fe_g2960	65757	67209	5	MATCHES	F.pennsylvanica	Chr11	F.pennsylvanica:Fp_g26822	27236851	27235391	1137	1e-50	11
F.excelsior	tig00002409_pilon	F.excelsior:Fe_g2963.1	109141	109590	6	MATCHES	F.pennsylvanica	Chr11	F.pennsylvanica:Fp_g26819	27186770	27179250	1134	1e-50	12
F.excelsior	tig00002409_pilon	F.excelsior:Fe_g2966	144726	141155	8	MATCHES	F.pennsylvanica	Chr11	F.pennsylvanica:Fp_g26817	27150207	27156464	1132	1e-50	14
F.excelsior	tig00002409_pilon	F.excelsior:Fe_g2967	174105	174659	9	MATCHES	F.pennsylvanica	Chr11	F.pennsylvanica:Fp_g26816	27130067	27129411	1131	1e-50	17
F.excelsior	tig00002409_pilon	F.excelsior:Fe_g2971	231100	222598	13	MATCHES	F.pennsylvanica	Chr11	F.pennsylvanica:Fp_g26813	27069819	27076349	1129	1e-50	17
F.excelsior	tig00002409_pilon	F.excelsior:Fe_g2972	261765	274219	14	MATCHES	F.pennsylvanica	Chr11	F.pennsylvanica:Fp_g26811	27040544	27017109	1128	1e-50	20
F.excelsior	tig00002409_pilon	F.excelsior:Fe_g2973	297489	297794	15	MATCHES	F.pennsylvanica	Chr11	F.pennsylvanica:Fp_g26810	27005269	27004327	1127	1e-50	23
F.excelsior	tig00002409_pilon	F.excelsior:Fe_g2974	315936	315079	16	MATCHES	F.pennsylvanica	Chr11	F.pennsylvanica:Fp_g26809	26985933	26986822	1126	1e-50	26
F.excelsior	tig00002409_pilon	F.excelsior:Fe_g2978.1	443540	447063	19	MATCHES	F.pennsylvanica	Chr11	F.pennsylvanica:Fp_g26807	26936667	26933179	1124	1e-50	27
F.excelsior	tig00002409_pilon	F.excelsior:Fe_g2980	497229	490733	21	MATCHES	F.pennsylvanica	Chr11	F.pennsylvanica:Fp_g26805	26903423	26910368	1122	1e-50	29
F.excelsior	tig00002409_pilon	F.excelsior:Fe_g2981	508977	513828	22	MATCHES	F.pennsylvanica	Chr11	F.pennsylvanica:Fp_g26804	26882442	26877862	1121	1e-50	32
F.excelsior	tig00002409_pilon	F.excelsior:Fe_g2983	546266	546066	24	MATCHES	F.pennsylvanica	Chr11	F.pennsylvanica:Fp_g26802	26849653	26850669	1119	1e-50	34
F.excelsior	tig00002409_pilon	F.excelsior:Fe_g2985	571166	568882	26	MATCHES	F.pennsylvanica	Chr11	F.pennsylvanica:Fp_g26799	26824051	26826266	1117	1e-50	36
F.excelsior	tig00002409_pilon	F.excelsior:Fe_g2986	590523	585221	27	MATCHES	F.pennsylvanica	Chr11	F.pennsylvanica:Fp_g26798	26800275	26806874	1116	1e-50	39
F.excelsior	tig00002409_pilon	F.excelsior:Fe_g2989	634782	630847	30	MATCHES	F.pennsylvanica	Chr11	F.pennsylvanica:Fp_g26793	26737927	26742255	1113	1e-50	40
F.excelsior	tig00002414_pilon	F.excelsior:Fe_g2992	15639	17676	1	MATCHES	F.pennsylvanica	Chr10	F.pennsylvanica:Fp_g23908	7707473	7709780	495	1e-50	3
F.excelsior	tig00002414_pilon	F.excelsior:Fe_g2993	42574	45652	2	MATCHES	F.pennsylvanica	Chr10	F.pennsylvanica:Fp_g23907	7732927	7736072	496	1e-50	6
F.excelsior	tig00002417_pilon	F.excelsior:Fe_g3007.1	429094	432882	12	MATCHES	F.pennsylvanica	Chr02	F.pennsylvanica:Fp_g4483	7694470	7690705	595	1e-50	3
F.excelsior	tig00002417_pilon	F.excelsior:Fe_g3008	488616	491443	13	MATCHES	F.pennsylvanica	Chr02	F.pennsylvanica:Fp_g4482	7687993	7682909	594	1e-50	6
F.excelsior	tig00002417_pilon	F.excelsior:Fe_g2994	32815	34215	1	MATCHES	F.pennsylvanica	Chr22	F.pennsylvanica:Fp_g47839	19954046	19952224	974	1e-50	3
F.excelsior	tig00002417_pilon	F.excelsior:Fe_g2995.1	56236	50432	2	MATCHES	F.pennsylvanica	Chr22	F.pennsylvanica:Fp_g47838	19930445	19937159	973	1e-50	6
F.excelsior	tig00002417_pilon	F.excelsior:Fe_g2996	78450	79217	3	MATCHES	F.pennsylvanica	Chr22	F.pennsylvanica:Fp_g47837	19896238	19895114	972	1e-50	9
F.excelsior	tig00002417_pilon	F.excelsior:Fe_g2998	149058	159501	4	MATCHES	F.pennsylvanica	Chr22	F.pennsylvanica:Fp_g47836	19885021	19872389	971	1e-50	12
F.excelsior	tig00002417_pilon	F.excelsior:Fe_g3003	345962	332647	8	MATCHES	F.pennsylvanica	Chr22	F.pennsylvanica:Fp_g47835	19832904	19849223	970	1e-50	12
F.excelsior	tig00002417_pilon	F.excelsior:Fe_g3007.1	429094	432882	12	MATCHES	F.pennsylvanica	Chr22	F.pennsylvanica:Fp_g47833	19729590	19725120	968	1e-50	12
F.excelsior	tig00002417_pilon	F.excelsior:Fe_g3008	488616	491443	13	MATCHES	F.pennsylvanica	Chr22	F.pennsylvanica:Fp_g47832	19661644	19658144	967	1e-50	15
F.excelsior	tig00002425_pilon	F.excelsior:Fe_g3016.2	32484	34338	3	MATCHES	F.pennsylvanica	Chr07	F.pennsylvanica:Fp_g17861	26649331	26643923	1153	1e-50	3
F.excelsior	tig00002425_pilon	F.excelsior:Fe_g3017	86271	94067	4	MATCHES	F.pennsylvanica	Chr07	F.pennsylvanica:Fp_g17860	26621917	26617463	1152	1e-50	6
F.excelsior	tig00002425_pilon	F.excelsior:Fe_g3018	144579	146037	5	MATCHES	F.pennsylvanica	Chr07	F.pennsylvanica:Fp_g17858	26577636	26576180	1150	1e-50	8
F.excelsior	tig00002425_pilon	F.excelsior:Fe_g3019	155399	150232	6	MATCHES	F.pennsylvanica	Chr07	F.pennsylvanica:Fp_g17857	26567407	26573908	1149	1e-50	11
F.excelsior	tig00002425_pilon	F.excelsior:Fe_g3022	180479	190503	8	MATCHES	F.pennsylvanica	Chr07	F.pennsylvanica:Fp_g17856	26543340	26532778	1148	1e-50	13
F.excelsior	tig00002425_pilon	F.excelsior:Fe_g3024	216179	219927	9	MATCHES	F.pennsylvanica	Chr07	F.pennsylvanica:Fp_g17853	26499103	26488867	1146	1e-50	15
F.excelsior	tig00002425_pilon	F.excelsior:Fe_g3025	229511	226993	10	MATCHES	F.pennsylvanica	Chr07	F.pennsylvanica:Fp_g17852	26485223	26487965	1145	1e-50	18
F.excelsior	tig00002425_pilon	F.excelsior:Fe_g3028	257383	274392	13	MATCHES	F.pennsylvanica	Chr07	F.pennsylvanica:Fp_g17846	26418963	26403756	1142	1e-50	19
F.excelsior	tig00002425_pilon	F.excelsior:Fe_g3029	277336	275376	14	MATCHES	F.pennsylvanica	Chr07	F.pennsylvanica:Fp_g17845	26400926	26402875	1141	1e-50	22
F.excelsior	tig00002425_pilon	F.excelsior:Fe_g3030	282359	283678	15	MATCHES	F.pennsylvanica	Chr07	F.pennsylvanica:Fp_g17844	26393138	26389659	1140	1e-50	25
F.excelsior	tig00002425_pilon	F.excelsior:Fe_g3031.1	298290	301383	16	MATCHES	F.pennsylvanica	Chr07	F.pennsylvanica:Fp_g17842	26383665	26379592	1138	1e-50	27
F.excelsior	tig00002425_pilon	F.excelsior:Fe_g3033	314537	319051	18	MATCHES	F.pennsylvanica	Chr07	F.pennsylvanica:Fp_g17841	26370441	26367313	1137	1e-50	29
F.excelsior	tig00002425_pilon	F.excelsior:Fe_g3037	343036	343698	22	MATCHES	F.pennsylvanica	Chr07	F.pennsylvanica:Fp_g17838	26354159	26345452	1136	1e-50	29
F.excelsior	tig00002425_pilon	F.excelsior:Fe_g3041	375603	376669	26	MATCHES	F.pennsylvanica	Chr07	F.pennsylvanica:Fp_g17835	26301738	26300670	1134	1e-50	29
F.excelsior	tig00002442_pilon	F.excelsior:Fe_g3074.1	322335	315100	28	MATCHES	F.pennsylvanica	Chr05	F.pennsylvanica:Fp_g11530	4811014	4801950	274	1e-50	3
F.excelsior	tig00002442_pilon	F.excelsior:Fe_g3075	331259	332474	29	MATCHES	F.pennsylvanica	Chr05	F.pennsylvanica:Fp_g11531	4818902	4821794	275	1e-50	6
F.excelsior	tig00002442_pilon	F.excelsior:Fe_g3078	345124	345561	32	MATCHES	F.pennsylvanica	Chr05	F.pennsylvanica:Fp_g11533	4851857	4854388	276	1e-50	7
F.excelsior	tig00002442_pilon	F.excelsior:Fe_g3049	35640	35049	4	MATCHES	F.pennsylvanica	Chr19	F.pennsylvanica:Fp_g43203	23570493	23568361	949	1e-50	3
F.excelsior	tig00002442_pilon	F.excelsior:Fe_g3050	53620	50851	5	MATCHES	F.pennsylvanica	Chr19	F.pennsylvanica:Fp_g43205	23588361	23585651	951	1e-50	5
F.excelsior	tig00002442_pilon	F.excelsior:Fe_g3051	81474	73672	6	MATCHES	F.pennsylvanica	Chr19	F.pennsylvanica:Fp_g43208	23611153	23607281	954	1e-50	6
F.excelsior	tig00002442_pilon	F.excelsior:Fe_g3052.1	83412	82951	7	MATCHES	F.pennsylvanica	Chr19	F.pennsylvanica:Fp_g43209	23613682	23613217	955	1e-50	9
F.excelsior	tig00002442_pilon	F.excelsior:Fe_g3055	101621	105298	10	MATCHES	F.pennsylvanica	Chr19	F.pennsylvanica:Fp_g43213	23633670	23636973	958	1e-50	10
F.excelsior	tig00002442_pilon	F.excelsior:Fe_g3056	111601	109498	11	MATCHES	F.pennsylvanica	Chr19	F.pennsylvanica:Fp_g43214	23643028	23640878	959	1e-50	13
F.excelsior	tig00002442_pilon	F.excelsior:Fe_g3059	151462	150630	13	MATCHES	F.pennsylvanica	Chr19	F.pennsylvanica:Fp_g43217	23688666	23687833	962	1e-50	14
F.excelsior	tig00002442_pilon	F.excelsior:Fe_g3061	181874	182993	15	MATCHES	F.pennsylvanica	Chr19	F.pennsylvanica:Fp_g43224	23798248	23799381	967	1e-50	13
F.excelsior	tig00002442_pilon	F.excelsior:Fe_g3063.2	187237	186518	17	MATCHES	F.pennsylvanica	Chr19	F.pennsylvanica:Fp_g43226	23815274	23809005	969	1e-50	15
F.excelsior	tig00002442_pilon	F.excelsior:Fe_g3065	225267	226564	19	MATCHES	F.pennsylvanica	Chr19	F.pennsylvanica:Fp_g43229	23857124	23860552	970	1e-50	17
F.excelsior	tig00002442_pilon	F.excelsior:Fe_g3067	238188	240845	21	MATCHES	F.pennsylvanica	Chr19	F.pennsylvanica:Fp_g43232	23873933	23877730	972	1e-50	19
F.excelsior	tig00002442_pilon	F.excelsior:Fe_g3069.1	266396	266067	23	MATCHES	F.pennsylvanica	Chr19	F.pennsylvanica:Fp_g43237	23902829	23899868	974	1e-50	21
F.excelsior	tig00002442_pilon	F.excelsior:Fe_g3071	283610	284982	25	MATCHES	F.pennsylvanica	Chr19	F.pennsylvanica:Fp_g43239	23922945	23924336	976	1e-50	23
F.excelsior	tig00002442_pilon	F.excelsior:Fe_g3073.1	309872	311575	27	MATCHES	F.pennsylvanica	Chr19	F.pennsylvanica:Fp_g43242	23954102	23955872	979	1e-50	24
F.excelsior	tig00002442_pilon	F.excelsior:Fe_g3074.1	322335	315100	28	MATCHES	F.pennsylvanica	Chr19	F.pennsylvanica:Fp_g43243	23962877	23959357	980	1e-50	27
F.excelsior	tig00002442_pilon	F.excelsior:Fe_g3075	331259	332474	29	MATCHES	F.pennsylvanica	Chr19	F.pennsylvanica:Fp_g43245	23982528	23985777	981	1e-50	30
F.excelsior	tig00002442_pilon	F.excelsior:Fe_g3078	345124	345561	32	MATCHES	F.pennsylvanica	Chr19	F.pennsylvanica:Fp_g43247	23995185	23998132	982	1e-50	31
F.excelsior	tig00002442_pilon	F.excelsior:Fe_g3079	352396	346444	33	MATCHES	F.pennsylvanica	Chr19	F.pennsylvanica:Fp_g43248	23999116	23998494	983	1e-50	34
F.excelsior	tig00002444_pilon	F.excelsior:Fe_g3087.2	76649	75851	1	MATCHES	F.pennsylvanica	Chr11	F.pennsylvanica:Fp_g26480	21273393	21274611	905	1e-50	3
F.excelsior	tig00002444_pilon	F.excelsior:Fe_g3090	158800	159501	4	MATCHES	F.pennsylvanica	Chr11	F.pennsylvanica:Fp_g26477	21197600	21196899	904	1e-50	4
F.excelsior	tig00002444_pilon	F.excelsior:Fe_g3091	206453	205820	5	MATCHES	F.pennsylvanica	Chr11	F.pennsylvanica:Fp_g26475	21116880	21117615	903	1e-50	7
F.excelsior	tig00002444_pilon	F.excelsior:Fe_g3092	233565	226752	6	MATCHES	F.pennsylvanica	Chr11	F.pennsylvanica:Fp_g26474	21094826	21100695	902	1e-50	10
F.excelsior	tig00002444_pilon	F.excelsior:Fe_g3094	278346	277371	7	MATCHES	F.pennsylvanica	Chr11	F.pennsylvanica:Fp_g26473	21076126	21078715	901	1e-50	13
F.excelsior	tig00002444_pilon	F.excelsior:Fe_g3095.1	344002	349542	8	MATCHES	F.pennsylvanica	Chr11	F.pennsylvanica:Fp_g26469	21004587	20999569	897	1e-50	13
F.excelsior	tig00002444_pilon	F.excelsior:Fe_g3089	132644	128787	3	MATCHES	F.pennsylvanica	Chr14	F.pennsylvanica:Fp_g32075	122447	111182	5	1e-50	3
F.excelsior	tig00002444_pilon	F.excelsior:Fe_g3091	206453	205820	5	MATCHES	F.pennsylvanica	Chr14	F.pennsylvanica:Fp_g32077	151495	150760	7	1e-50	5
F.excelsior	tig00002444_pilon	F.excelsior:Fe_g3095.1	344002	349542	8	MATCHES	F.pennsylvanica	Chr14	F.pennsylvanica:Fp_g32081	221512	223700	10	1e-50	6
F.excelsior	tig00002449_pilon	F.excelsior:Fe_g3149	509107	503976	48	MATCHES	F.pennsylvanica	Chr05	F.pennsylvanica:Fp_g13760	38371724	38361905	1850	1e-50	3
F.excelsior	tig00002449_pilon	F.excelsior:Fe_g3150	510495	515268	49	MATCHES	F.pennsylvanica	Chr05	F.pennsylvanica:Fp_g13761	38375883	38381146	1851	1e-50	6
F.excelsior	tig00002449_pilon	F.excelsior:Fe_g3151.1	521959	519490	50	MATCHES	F.pennsylvanica	Chr05	F.pennsylvanica:Fp_g13762	38398172	38387124	1852	1e-50	9
F.excelsior	tig00002449_pilon	F.excelsior:Fe_g3156	599197	602188	55	MATCHES	F.pennsylvanica	Chr05	F.pennsylvanica:Fp_g13767	38431322	38434238	1855	1e-50	8
F.excelsior	tig00002449_pilon	F.excelsior:Fe_g3157	611725	608575	56	MATCHES	F.pennsylvanica	Chr05	F.pennsylvanica:Fp_g13768	38438838	38434660	1856	1e-50	11
F.excelsior	tig00002449_pilon	F.excelsior:Fe_g3158	619046	620832	57	MATCHES	F.pennsylvanica	Chr05	F.pennsylvanica:Fp_g13769	38446599	38456071	1857	1e-50	14
F.excelsior	tig00002449_pilon	F.excelsior:Fe_g3159	627977	632868	58	MATCHES	F.pennsylvanica	Chr05	F.pennsylvanica:Fp_g13770	38462771	38467702	1858	1e-50	17
F.excelsior	tig00002449_pilon	F.excelsior:Fe_g3160	635189	634521	59	MATCHES	F.pennsylvanica	Chr05	F.pennsylvanica:Fp_g13771	38474370	38473702	1859	1e-50	20
F.excelsior	tig00002449_pilon	F.excelsior:Fe_g3163	665181	665564	61	MATCHES	F.pennsylvanica	Chr05	F.pennsylvanica:Fp_g13776	38504933	38506474	1860	1e-50	22
F.excelsior	tig00002449_pilon	F.excelsior:Fe_g3164	693038	681693	62	MATCHES	F.pennsylvanica	Chr05	F.pennsylvanica:Fp_g13777	38529480	38514986	1861	1e-50	25
F.excelsior	tig00002449_pilon	F.excelsior:Fe_g3165	694315	700655	63	MATCHES	F.pennsylvanica	Chr05	F.pennsylvanica:Fp_g13778	38530759	38537504	1862	1e-50	28
F.excelsior	tig00002449_pilon	F.excelsior:Fe_g3166	722677	718247	64	MATCHES	F.pennsylvanica	Chr05	F.pennsylvanica:Fp_g13779	38544502	38543159	1863	1e-50	31
F.excelsior	tig00002449_pilon	F.excelsior:Fe_g3167	727201	724402	65	MATCHES	F.pennsylvanica	Chr05	F.pennsylvanica:Fp_g13781	38555382	38552405	1865	1e-50	33
F.excelsior	tig00002449_pilon	F.excelsior:Fe_g3170	754877	753874	67	MATCHES	F.pennsylvanica	Chr05	F.pennsylvanica:Fp_g13786	38576961	38575950	1869	1e-50	33
F.excelsior	tig00002449_pilon	F.excelsior:Fe_g3171.1	769493	773397	68	MATCHES	F.pennsylvanica	Chr05	F.pennsylvanica:Fp_g13788	38603052	38606957	1871	1e-50	35
F.excelsior	tig00002449_pilon	F.excelsior:Fe_g3177	794154	793321	74	MATCHES	F.pennsylvanica	Chr05	F.pennsylvanica:Fp_g13792	38630503	38628110	1875	1e-50	33
F.excelsior	tig00002449_pilon	F.excelsior:Fe_g3179	810254	808485	76	MATCHES	F.pennsylvanica	Chr05	F.pennsylvanica:Fp_g13795	38647470	38645408	1877	1e-50	35
F.excelsior	tig00002449_pilon	F.excelsior:Fe_g3180	821802	824104	77	MATCHES	F.pennsylvanica	Chr05	F.pennsylvanica:Fp_g13800	38661490	38663777	1882	1e-50	34
F.excelsior	tig00002449_pilon	F.excelsior:Fe_g3184	831798	831081	81	MATCHES	F.pennsylvanica	Chr05	F.pennsylvanica:Fp_g13802	38671014	38670314	1883	1e-50	34
F.excelsior	tig00002449_pilon	F.excelsior:Fe_g3186	851786	838628	83	MATCHES	F.pennsylvanica	Chr05	F.pennsylvanica:Fp_g13804	38687055	38680749	1884	1e-50	36
F.excelsior	tig00002449_pilon	F.excelsior:Fe_g3188.1	877718	870352	85	MATCHES	F.pennsylvanica	Chr05	F.pennsylvanica:Fp_g13806	38720977	38704901	1886	1e-50	38
F.excelsior	tig00002449_pilon	F.excelsior:Fe_g3191	909648	904154	88	MATCHES	F.pennsylvanica	Chr05	F.pennsylvanica:Fp_g13807	38744798	38736847	1887	1e-50	39
F.excelsior	tig00002449_pilon	F.excelsior:Fe_g3193	928174	929701	90	MATCHES	F.pennsylvanica	Chr05	F.pennsylvanica:Fp_g13808	38751151	38757832	1888	1e-50	41
F.excelsior	tig00002449_pilon	F.excelsior:Fe_g3195.1	963398	959957	91	MATCHES	F.pennsylvanica	Chr05	F.pennsylvanica:Fp_g13813	38786412	38783083	1892	1e-50	41
F.excelsior	tig00002449_pilon	F.excelsior:Fe_g3198	980242	979487	94	MATCHES	F.pennsylvanica	Chr05	F.pennsylvanica:Fp_g13816	38811465	38810142	1894	1e-50	42
F.excelsior	tig00002449_pilon	F.excelsior:Fe_g3199	983150	982332	95	MATCHES	F.pennsylvanica	Chr05	F.pennsylvanica:Fp_g13817	38813727	38812909	1895	1e-50	45
F.excelsior	tig00002449_pilon	F.excelsior:Fe_g3204	1045286	1045534	98	MATCHES	F.pennsylvanica	Chr05	F.pennsylvanica:Fp_g13824	38921355	38918892	1900	1e-50	44
F.excelsior	tig00002449_pilon	F.excelsior:Fe_g3210	1108559	1115314	104	MATCHES	F.pennsylvanica	Chr05	F.pennsylvanica:Fp_g13832	38966089	38971494	1903	1e-50	42
F.excelsior	tig00002449_pilon	F.excelsior:Fe_g3211	1121000	1116286	105	MATCHES	F.pennsylvanica	Chr05	F.pennsylvanica:Fp_g13833	38977235	38972516	1904	1e-50	45
F.excelsior	tig00002449_pilon	F.excelsior:Fe_g3212	1131338	1132337	106	MATCHES	F.pennsylvanica	Chr05	F.pennsylvanica:Fp_g13834	38991456	38993022	1905	1e-50	48
F.excelsior	tig00002449_pilon	F.excelsior:Fe_g3213	1135318	1137766	107	MATCHES	F.pennsylvanica	Chr05	F.pennsylvanica:Fp_g13835	39001036	39004726	1906	1e-50	51
F.excelsior	tig00002449_pilon	F.excelsior:Fe_g3114	199602	199168	15	MATCHES	F.pennsylvanica	Chr05	F.pennsylvanica:Fp_g13726	38086911	38086372	1824	1e-50	3
F.excelsior	tig00002449_pilon	F.excelsior:Fe_g3115	202304	201702	16	MATCHES	F.pennsylvanica	Chr05	F.pennsylvanica:Fp_g13727	38091972	38091370	1825	1e-50	6
F.excelsior	tig00002449_pilon	F.excelsior:Fe_g3116.1	216810	217262	17	MATCHES	F.pennsylvanica	Chr05	F.pennsylvanica:Fp_g13729	38103029	38102001	1826	1e-50	9
F.excelsior	tig00002449_pilon	F.excelsior:Fe_g3120	248709	250336	21	MATCHES	F.pennsylvanica	Chr05	F.pennsylvanica:Fp_g13736	38147730	38152725	1831	1e-50	8
F.excelsior	tig00002449_pilon	F.excelsior:Fe_g3122	262232	258134	23	MATCHES	F.pennsylvanica	Chr05	F.pennsylvanica:Fp_g13737	38163916	38157983	1832	1e-50	10
F.excelsior	tig00002449_pilon	F.excelsior:Fe_g3124	271327	271839	25	MATCHES	F.pennsylvanica	Chr05	F.pennsylvanica:Fp_g13738	38171836	38178026	1833	1e-50	12
F.excelsior	tig00002449_pilon	F.excelsior:Fe_g3126	288523	289907	26	MATCHES	F.pennsylvanica	Chr05	F.pennsylvanica:Fp_g13740	38194354	38195754	1835	1e-50	14
F.excelsior	tig00002449_pilon	F.excelsior:Fe_g3127	305157	307722	27	MATCHES	F.pennsylvanica	Chr05	F.pennsylvanica:Fp_g13742	38206546	38210933	1836	1e-50	17
F.excelsior	tig00002449_pilon	F.excelsior:Fe_g3128	323278	310209	28	MATCHES	F.pennsylvanica	Chr05	F.pennsylvanica:Fp_g13743	38224750	38214275	1837	1e-50	20
F.excelsior	tig00002449_pilon	F.excelsior:Fe_g3129	324967	328549	29	MATCHES	F.pennsylvanica	Chr05	F.pennsylvanica:Fp_g13744	38226582	38228114	1838	1e-50	23
F.excelsior	tig00002449_pilon	F.excelsior:Fe_g3130	352061	352552	30	MATCHES	F.pennsylvanica	Chr05	F.pennsylvanica:Fp_g13745	38234828	38236333	1839	1e-50	26
F.excelsior	tig00002449_pilon	F.excelsior:Fe_g3133	360813	363605	33	MATCHES	F.pennsylvanica	Chr05	F.pennsylvanica:Fp_g13746	38242730	38247449	1840	1e-50	27
F.excelsior	tig00002449_pilon	F.excelsior:Fe_g3136	388309	389697	36	MATCHES	F.pennsylvanica	Chr05	F.pennsylvanica:Fp_g13749	38260886	38263213	1843	1e-50	28
F.excelsior	tig00002449_pilon	F.excelsior:Fe_g3137	404107	407056	37	MATCHES	F.pennsylvanica	Chr05	F.pennsylvanica:Fp_g13752	38291368	38294207	1844	1e-50	31
F.excelsior	tig00002449_pilon	F.excelsior:Fe_g3140	418129	425862	40	MATCHES	F.pennsylvanica	Chr05	F.pennsylvanica:Fp_g13754	38300703	38305094	1846	1e-50	32
F.excelsior	tig00002449_pilon	F.excelsior:Fe_g3104	105947	108327	5	MATCHES	F.pennsylvanica	Chr05	F.pennsylvanica:Fp_g13714	37996133	38001355	1815	1e-50	3
F.excelsior	tig00002449_pilon	F.excelsior:Fe_g3105	116719	117606	6	MATCHES	F.pennsylvanica	Chr05	F.pennsylvanica:Fp_g13715	38003534	38004502	1816	1e-50	6
F.excelsior	tig00002449_pilon	F.excelsior:Fe_g3106	147961	168559	7	MATCHES	F.pennsylvanica	Chr05	F.pennsylvanica:Fp_g13718	38048608	38050733	1819	1e-50	7
F.excelsior	tig00002449_pilon	F.excelsior:Fe_g3107.1	173859	181201	8	MATCHES	F.pennsylvanica	Chr05	F.pennsylvanica:Fp_g13719	38057448	38062059	1820	1e-50	10
F.excelsior	tig00002449_pilon	F.excelsior:Fe_g3163	665181	665564	61	MATCHES	F.pennsylvanica	Chr12	F.pennsylvanica:Fp_g27222	1957111	1958448	77	1e-50	3
F.excelsior	tig00002449_pilon	F.excelsior:Fe_g3165	694315	700655	63	MATCHES	F.pennsylvanica	Chr12	F.pennsylvanica:Fp_g27224	1999338	2012506	79	1e-50	5
F.excelsior	tig00002449_pilon	F.excelsior:Fe_g3166	722677	718247	64	MATCHES	F.pennsylvanica	Chr12	F.pennsylvanica:Fp_g27227	2067992	2066392	82	1e-50	6
F.excelsior	tig00002449_pilon	F.excelsior:Fe_g3106	147961	168559	7	MATCHES	F.pennsylvanica	Chr12	F.pennsylvanica:Fp_g27145	783514	785959	23	1e-50	3
F.excelsior	tig00002449_pilon	F.excelsior:Fe_g3107.1	173859	181201	8	MATCHES	F.pennsylvanica	Chr12	F.pennsylvanica:Fp_g27146	797154	808340	24	1e-50	6
F.excelsior	tig00002469_pilon	F.excelsior:Fe_g3227.1	91741	85911	9	MATCHES	F.pennsylvanica	Chr04	F.pennsylvanica:Fp_g9057	3922454	3917502	164	1e-50	3
F.excelsior	tig00002469_pilon	F.excelsior:Fe_g3228	101551	96585	10	MATCHES	F.pennsylvanica	Chr04	F.pennsylvanica:Fp_g9059	3946683	3942640	165	1e-50	6
F.excelsior	tig00002469_pilon	F.excelsior:Fe_g3229	160531	155484	11	MATCHES	F.pennsylvanica	Chr04	F.pennsylvanica:Fp_g9061	3965118	3959415	166	1e-50	9
F.excelsior	tig00002469_pilon	F.excelsior:Fe_g3218	7863	13957	1	MATCHES	F.pennsylvanica	Chr19	F.pennsylvanica:Fp_g42114	3904721	3915487	201	1e-50	3
F.excelsior	tig00002469_pilon	F.excelsior:Fe_g3219	30164	29002	2	MATCHES	F.pennsylvanica	Chr19	F.pennsylvanica:Fp_g42117	3930128	3928624	203	1e-50	5
F.excelsior	tig00002469_pilon	F.excelsior:Fe_g3224.1	54063	53293	7	MATCHES	F.pennsylvanica	Chr19	F.pennsylvanica:Fp_g42119	3944694	3941563	204	1e-50	4
F.excelsior	tig00002469_pilon	F.excelsior:Fe_g3226	78164	75092	8	MATCHES	F.pennsylvanica	Chr19	F.pennsylvanica:Fp_g42121	3979426	3973803	206	1e-50	6
F.excelsior	tig00002469_pilon	F.excelsior:Fe_g3228	101551	96585	10	MATCHES	F.pennsylvanica	Chr19	F.pennsylvanica:Fp_g42125	4003121	3997880	209	1e-50	7
F.excelsior	tig00002469_pilon	F.excelsior:Fe_g3231	191001	190122	13	MATCHES	F.pennsylvanica	Chr19	F.pennsylvanica:Fp_g42127	4084403	4083528	210	1e-50	8
F.excelsior	tig00002469_pilon	F.excelsior:Fe_g3233	208785	208194	15	MATCHES	F.pennsylvanica	Chr19	F.pennsylvanica:Fp_g42128	4092767	4092180	211	1e-50	10
F.excelsior	tig00002469_pilon	F.excelsior:Fe_g3235	278788	277165	17	MATCHES	F.pennsylvanica	Chr19	F.pennsylvanica:Fp_g42130	4159887	4158406	213	1e-50	12
F.excelsior	tig00002469_pilon	F.excelsior:Fe_g3237.2	316404	317811	19	MATCHES	F.pennsylvanica	Chr19	F.pennsylvanica:Fp_g42132	4190251	4193413	214	1e-50	14
F.excelsior	tig00002469_pilon	F.excelsior:Fe_g3238.1	365416	369431	20	MATCHES	F.pennsylvanica	Chr19	F.pennsylvanica:Fp_g42133	4220147	4224362	215	1e-50	17
F.excelsior	tig00002469_pilon	F.excelsior:Fe_g3241	391280	393622	23	MATCHES	F.pennsylvanica	Chr19	F.pennsylvanica:Fp_g42135	4346879	4350905	217	1e-50	18
F.excelsior	tig00002469_pilon	F.excelsior:Fe_g3242	426451	428153	24	MATCHES	F.pennsylvanica	Chr19	F.pennsylvanica:Fp_g42136	4382615	4384275	218	1e-50	21
F.excelsior	tig00002469_pilon	F.excelsior:Fe_g3244	490066	491676	26	MATCHES	F.pennsylvanica	Chr19	F.pennsylvanica:Fp_g42138	4400464	4402291	219	1e-50	23
F.excelsior	tig00002481_pilon	F.excelsior:Fe_g3263	63045	57731	6	MATCHES	F.pennsylvanica	Chr02	F.pennsylvanica:Fp_g4046	3753521	3749377	257	1e-50	3
F.excelsior	tig00002481_pilon	F.excelsior:Fe_g3264	67707	70578	7	MATCHES	F.pennsylvanica	Chr02	F.pennsylvanica:Fp_g4047	3755757	3758690	258	1e-50	6
F.excelsior	tig00002481_pilon	F.excelsior:Fe_g3266	105011	87613	9	MATCHES	F.pennsylvanica	Chr02	F.pennsylvanica:Fp_g4055	3825499	3824933	263	1e-50	5
F.excelsior	tig00002481_pilon	F.excelsior:Fe_g3271	158920	159378	13	MATCHES	F.pennsylvanica	Chr02	F.pennsylvanica:Fp_g4059	3870443	3875185	267	1e-50	5
F.excelsior	tig00002481_pilon	F.excelsior:Fe_g3272	161892	159863	14	MATCHES	F.pennsylvanica	Chr02	F.pennsylvanica:Fp_g4060	3877795	3875624	268	1e-50	8
F.excelsior	tig00002481_pilon	F.excelsior:Fe_g3257.1	9676	9173	1	MATCHES	F.pennsylvanica	Chr21	F.pennsylvanica:Fp_g45122	3465897	3465229	194	1e-50	3
F.excelsior	tig00002481_pilon	F.excelsior:Fe_g3258	22833	23114	2	MATCHES	F.pennsylvanica	Chr21	F.pennsylvanica:Fp_g45126	3523255	3522827	197	1e-50	4
F.excelsior	tig00002481_pilon	F.excelsior:Fe_g3259	27693	29518	3	MATCHES	F.pennsylvanica	Chr21	F.pennsylvanica:Fp_g45127	3527464	3529676	198	1e-50	7
F.excelsior	tig00002481_pilon	F.excelsior:Fe_g3261.1	40887	40262	5	MATCHES	F.pennsylvanica	Chr21	F.pennsylvanica:Fp_g45128	3540780	3531975	199	1e-50	9
F.excelsior	tig00002481_pilon	F.excelsior:Fe_g3263	63045	57731	6	MATCHES	F.pennsylvanica	Chr21	F.pennsylvanica:Fp_g45130	3553069	3547736	200	1e-50	12
F.excelsior	tig00002481_pilon	F.excelsior:Fe_g3264	67707	70578	7	MATCHES	F.pennsylvanica	Chr21	F.pennsylvanica:Fp_g45131	3557779	3560646	201	1e-50	15
F.excelsior	tig00002481_pilon	F.excelsior:Fe_g3265	76238	75729	8	MATCHES	F.pennsylvanica	Chr21	F.pennsylvanica:Fp_g45132	3594290	3593709	202	1e-50	18
F.excelsior	tig00002481_pilon	F.excelsior:Fe_g3266	105011	87613	9	MATCHES	F.pennsylvanica	Chr21	F.pennsylvanica:Fp_g45133	3608234	3607674	203	1e-50	21
F.excelsior	tig00002481_pilon	F.excelsior:Fe_g3271	158920	159378	13	MATCHES	F.pennsylvanica	Chr21	F.pennsylvanica:Fp_g45137	3648222	3652067	206	1e-50	21
F.excelsior	tig00002497_pilon	F.excelsior:Fe_g3282.1	35864	39304	3	MATCHES	F.pennsylvanica	Chr13	F.pennsylvanica:Fp_g31413	20830057	20835294	1449	1e-50	3
F.excelsior	tig00002497_pilon	F.excelsior:Fe_g3283	40905	39863	4	MATCHES	F.pennsylvanica	Chr13	F.pennsylvanica:Fp_g31414	20837800	20836739	1450	1e-50	6
F.excelsior	tig00002497_pilon	F.excelsior:Fe_g3284	43554	44474	5	MATCHES	F.pennsylvanica	Chr13	F.pennsylvanica:Fp_g31415	20861009	20862136	1451	1e-50	9
F.excelsior	tig00002497_pilon	F.excelsior:Fe_g3285	51299	56758	6	MATCHES	F.pennsylvanica	Chr13	F.pennsylvanica:Fp_g31416	20867509	20872567	1452	1e-50	12
F.excelsior	tig00002504_pilon	F.excelsior:Fe_g3298	183054	187270	10	MATCHES	F.pennsylvanica	Chr01	F.pennsylvanica:Fp_g1075	13378060	13362016	789	1e-50	3
F.excelsior	tig00002504_pilon	F.excelsior:Fe_g3299	189483	188713	11	MATCHES	F.pennsylvanica	Chr01	F.pennsylvanica:Fp_g1074	13358600	13361969	788	1e-50	6
F.excelsior	tig00002504_pilon	F.excelsior:Fe_g3294	114205	115886	6	MATCHES	F.pennsylvanica	Chr03	F.pennsylvanica:Fp_g7739	22821006	22826095	729	1e-50	3
F.excelsior	tig00002504_pilon	F.excelsior:Fe_g3295	156088	157632	7	MATCHES	F.pennsylvanica	Chr03	F.pennsylvanica:Fp_g7740	22843866	22847003	730	1e-50	6
F.excelsior	tig00002504_pilon	F.excelsior:Fe_g3299	189483	188713	11	MATCHES	F.pennsylvanica	Chr03	F.pennsylvanica:Fp_g7742	22898004	22895106	731	1e-50	6
F.excelsior	tig00002504_pilon	F.excelsior:Fe_g3301	206862	209882	13	MATCHES	F.pennsylvanica	Chr03	F.pennsylvanica:Fp_g7744	22909076	22911572	733	1e-50	8
F.excelsior	tig00002504_pilon	F.excelsior:Fe_g3302	214416	218282	14	MATCHES	F.pennsylvanica	Chr03	F.pennsylvanica:Fp_g7746	22943145	22946946	735	1e-50	10
F.excelsior	tig00002504_pilon	F.excelsior:Fe_g3303	244930	245913	15	MATCHES	F.pennsylvanica	Chr03	F.pennsylvanica:Fp_g7750	22977306	22983206	737	1e-50	12
F.excelsior	tig00002504_pilon	F.excelsior:Fe_g3304	254428	250808	16	MATCHES	F.pennsylvanica	Chr03	F.pennsylvanica:Fp_g7751	22989746	22985261	738	1e-50	15
F.excelsior	tig00002504_pilon	F.excelsior:Fe_g3306	289202	297149	18	MATCHES	F.pennsylvanica	Chr03	F.pennsylvanica:Fp_g7752	23010400	23018706	739	1e-50	17
F.excelsior	tig00002504_pilon	F.excelsior:Fe_g3307	340304	356119	19	MATCHES	F.pennsylvanica	Chr03	F.pennsylvanica:Fp_g7754	23044226	23049060	741	1e-50	19
F.excelsior	tig00002551_pilon	F.excelsior:Fe_g3327	82215	86969	5	MATCHES	F.pennsylvanica	Chr07	F.pennsylvanica:Fp_g17798	26030902	26023300	1104	1e-50	3
F.excelsior	tig00002551_pilon	F.excelsior:Fe_g3330	90712	89690	8	MATCHES	F.pennsylvanica	Chr07	F.pennsylvanica:Fp_g17797	26019965	26021632	1103	1e-50	4
F.excelsior	tig00002551_pilon	F.excelsior:Fe_g3331	98159	97326	9	MATCHES	F.pennsylvanica	Chr07	F.pennsylvanica:Fp_g17796	26014140	26014973	1102	1e-50	7
F.excelsior	tig00002558_pilon	F.excelsior:Fe_g3334	24761	22017	2	MATCHES	F.pennsylvanica	Chr19	F.pennsylvanica:Fp_g42019	2383312	2379973	132	1e-50	3
F.excelsior	tig00002558_pilon	F.excelsior:Fe_g3336.2	35429	36076	4	MATCHES	F.pennsylvanica	Chr19	F.pennsylvanica:Fp_g42020	2394029	2394535	133	1e-50	5
F.excelsior	tig00002558_pilon	F.excelsior:Fe_g3337.2	38710	37093	5	MATCHES	F.pennsylvanica	Chr19	F.pennsylvanica:Fp_g42021	2405017	2395576	134	1e-50	8
F.excelsior	tig00002563_pilon	F.excelsior:Fe_g3354	370294	370536	15	MATCHES	F.pennsylvanica	Chr11	F.pennsylvanica:Fp_g26431	19934960	19935262	868	1e-50	3
F.excelsior	tig00002563_pilon	F.excelsior:Fe_g3355	420380	419988	16	MATCHES	F.pennsylvanica	Chr11	F.pennsylvanica:Fp_g26430	19891986	19892492	867	1e-50	6
F.excelsior	tig00002625_pilon	F.excelsior:Fe_g3396	947255	949239	26	MATCHES	F.pennsylvanica	Chr09	F.pennsylvanica:Fp_g21537	12493307	12497959	863	1e-50	3
F.excelsior	tig00002625_pilon	F.excelsior:Fe_g3399	985214	980428	29	MATCHES	F.pennsylvanica	Chr09	F.pennsylvanica:Fp_g21539	12510229	12501202	865	1e-50	4
F.excelsior	tig00002625_pilon	F.excelsior:Fe_g3400	1011793	1003942	30	MATCHES	F.pennsylvanica	Chr09	F.pennsylvanica:Fp_g21542	12564545	12559812	867	1e-50	6
F.excelsior	tig00002625_pilon	F.excelsior:Fe_g3374	175269	174820	6	MATCHES	F.pennsylvanica	Chr09	F.pennsylvanica:Fp_g21696	15915885	15916316	973	1e-50	3
F.excelsior	tig00002625_pilon	F.excelsior:Fe_g3375.2	227525	228259	7	MATCHES	F.pennsylvanica	Chr09	F.pennsylvanica:Fp_g21695	15890533	15890099	972	1e-50	6
F.excelsior	tig00002625_pilon	F.excelsior:Fe_g3376	287435	287893	8	MATCHES	F.pennsylvanica	Chr09	F.pennsylvanica:Fp_g21692	15767252	15766803	970	1e-50	8
F.excelsior	tig00002625_pilon	F.excelsior:Fe_g3378	333344	326632	9	MATCHES	F.pennsylvanica	Chr09	F.pennsylvanica:Fp_g21690	15701532	15677834	969	1e-50	11
F.excelsior	tig00002625_pilon	F.excelsior:Fe_g3380	455981	456448	11	MATCHES	F.pennsylvanica	Chr09	F.pennsylvanica:Fp_g21686	15602240	15592044	966	1e-50	12
F.excelsior	tig00002625_pilon	F.excelsior:Fe_g3383	540619	539915	14	MATCHES	F.pennsylvanica	Chr09	F.pennsylvanica:Fp_g21683	15531999	15535941	964	1e-50	13
F.excelsior	tig00002625_pilon	F.excelsior:Fe_g3390	758258	756662	20	MATCHES	F.pennsylvanica	Chr09	F.pennsylvanica:Fp_g21677	15259450	15261042	959	1e-50	11
F.excelsior	tig00002625_pilon	F.excelsior:Fe_g3391	817149	818189	21	MATCHES	F.pennsylvanica	Chr09	F.pennsylvanica:Fp_g21676	15192425	15191460	958	1e-50	14
F.excelsior	tig00002632_pilon	F.excelsior:Fe_g3402	15490	14935	2	MATCHES	F.pennsylvanica	Chr18	F.pennsylvanica:Fp_g41463	17324503	17327038	1026	1e-50	3
F.excelsior	tig00002632_pilon	F.excelsior:Fe_g3403.1	70795	70391	3	MATCHES	F.pennsylvanica	Chr18	F.pennsylvanica:Fp_g41462	17284340	17284687	1025	1e-50	6
F.excelsior	tig00002632_pilon	F.excelsior:Fe_g3407.3	105099	105702	6	MATCHES	F.pennsylvanica	Chr18	F.pennsylvanica:Fp_g41461	17263773	17251888	1024	1e-50	7
F.excelsior	tig00002642_pilon	F.excelsior:Fe_g3412	53017	52361	4	MATCHES	F.pennsylvanica	Chr13	F.pennsylvanica:Fp_g31210	17475587	17477839	1309	1e-50	3
F.excelsior	tig00002642_pilon	F.excelsior:Fe_g3414	79462	72603	6	MATCHES	F.pennsylvanica	Chr13	F.pennsylvanica:Fp_g31209	17437176	17440254	1308	1e-50	5
F.excelsior	tig00002642_pilon	F.excelsior:Fe_g3415	80280	79782	7	MATCHES	F.pennsylvanica	Chr13	F.pennsylvanica:Fp_g31208	17431406	17434007	1307	1e-50	8
F.excelsior	tig00002651_pilon	F.excelsior:Fe_g3418	18834	24223	3	MATCHES	F.pennsylvanica	Chr17	F.pennsylvanica:Fp_g39773	28680259	28685444	1422	1e-50	3
F.excelsior	tig00002651_pilon	F.excelsior:Fe_g3423.1	78787	80682	6	MATCHES	F.pennsylvanica	Chr17	F.pennsylvanica:Fp_g39779	28716663	28720617	1424	1e-50	4
F.excelsior	tig00002651_pilon	F.excelsior:Fe_g3424	84957	82048	7	MATCHES	F.pennsylvanica	Chr17	F.pennsylvanica:Fp_g39780	28724724	28721565	1425	1e-50	7
F.excelsior	tig00002651_pilon	F.excelsior:Fe_g3426	110507	109993	9	MATCHES	F.pennsylvanica	Chr17	F.pennsylvanica:Fp_g39784	28742804	28742289	1428	1e-50	8
F.excelsior	tig00002651_pilon	F.excelsior:Fe_g3428	152451	151669	11	MATCHES	F.pennsylvanica	Chr17	F.pennsylvanica:Fp_g39786	28770152	28768218	1430	1e-50	10
F.excelsior	tig00002651_pilon	F.excelsior:Fe_g3429	160229	162275	12	MATCHES	F.pennsylvanica	Chr17	F.pennsylvanica:Fp_g39787	28779194	28781411	1431	1e-50	13
F.excelsior	tig00002651_pilon	F.excelsior:Fe_g3430	164866	165261	13	MATCHES	F.pennsylvanica	Chr17	F.pennsylvanica:Fp_g39789	28808964	28812456	1433	1e-50	15
F.excelsior	tig00002651_pilon	F.excelsior:Fe_g3431	175516	175944	14	MATCHES	F.pennsylvanica	Chr17	F.pennsylvanica:Fp_g39790	28816263	28816691	1434	1e-50	18
F.excelsior	tig00002651_pilon	F.excelsior:Fe_g3432	199388	195523	15	MATCHES	F.pennsylvanica	Chr17	F.pennsylvanica:Fp_g39791	28829595	28823402	1435	1e-50	21
F.excelsior	tig00002657_pilon	F.excelsior:Fe_g3436	11613	15568	1	MATCHES	F.pennsylvanica	Chr05	F.pennsylvanica:Fp_g12950	30502442	30494550	1243	1e-50	3
F.excelsior	tig00002657_pilon	F.excelsior:Fe_g3439	78381	73902	4	MATCHES	F.pennsylvanica	Chr05	F.pennsylvanica:Fp_g12946	30407780	30412169	1240	1e-50	4
F.excelsior	tig00002657_pilon	F.excelsior:Fe_g3440	87243	85963	5	MATCHES	F.pennsylvanica	Chr05	F.pennsylvanica:Fp_g12942	30391092	30394824	1238	1e-50	6
F.excelsior	tig00002657_pilon	F.excelsior:Fe_g3441.1	92764	96239	6	MATCHES	F.pennsylvanica	Chr05	F.pennsylvanica:Fp_g12939	30380496	30376642	1235	1e-50	7
F.excelsior	tig00002658_pilon	F.excelsior:Fe_g3446	56974	54003	5	MATCHES	F.pennsylvanica	Chr13	F.pennsylvanica:Fp_g30265	6846253	6849164	622	1e-50	3
F.excelsior	tig00002658_pilon	F.excelsior:Fe_g3447.1	71789	74170	6	MATCHES	F.pennsylvanica	Chr13	F.pennsylvanica:Fp_g30264	6832535	6830083	621	1e-50	6
F.excelsior	tig00002661_pilon	F.excelsior:Fe_g3448	9790	10573	1	MATCHES	F.pennsylvanica	Chr05	F.pennsylvanica:Fp_g13590	36968400	36970328	1719	1e-50	3
F.excelsior	tig00002661_pilon	F.excelsior:Fe_g3449	26101	25361	2	MATCHES	F.pennsylvanica	Chr05	F.pennsylvanica:Fp_g13589	36958700	36963891	1718	1e-50	6
F.excelsior	tig00002687_pilon	F.excelsior:Fe_g3466	219717	221649	9	MATCHES	F.pennsylvanica	Chr14	F.pennsylvanica:Fp_g32685	9322995	9320376	404	1e-50	3
F.excelsior	tig00002687_pilon	F.excelsior:Fe_g3467	244707	244432	10	MATCHES	F.pennsylvanica	Chr14	F.pennsylvanica:Fp_g32682	9296286	9304608	403	1e-50	6
F.excelsior	tig00002687_pilon	F.excelsior:Fe_g3468	252029	245176	11	MATCHES	F.pennsylvanica	Chr14	F.pennsylvanica:Fp_g32680	9277627	9279536	401	1e-50	8
F.excelsior	tig00002687_pilon	F.excelsior:Fe_g3469	268011	265518	12	MATCHES	F.pennsylvanica	Chr14	F.pennsylvanica:Fp_g32679	9253035	9256687	400	1e-50	11
F.excelsior	tig00002687_pilon	F.excelsior:Fe_g3470	322538	322756	13	MATCHES	F.pennsylvanica	Chr14	F.pennsylvanica:Fp_g32678	9218563	9217369	399	1e-50	14
F.excelsior	tig00002687_pilon	F.excelsior:Fe_g3471	363715	363248	14	MATCHES	F.pennsylvanica	Chr14	F.pennsylvanica:Fp_g32673	9186556	9187023	396	1e-50	15
F.excelsior	tig00002687_pilon	F.excelsior:Fe_g3472	368090	364153	15	MATCHES	F.pennsylvanica	Chr14	F.pennsylvanica:Fp_g32672	9182439	9186127	395	1e-50	18
F.excelsior	tig00002687_pilon	F.excelsior:Fe_g3474	401624	404220	17	MATCHES	F.pennsylvanica	Chr14	F.pennsylvanica:Fp_g32669	9144924	9142408	392	1e-50	19
F.excelsior	tig00002687_pilon	F.excelsior:Fe_g3476.1	406994	409475	19	MATCHES	F.pennsylvanica	Chr14	F.pennsylvanica:Fp_g32668	9141340	9137433	391	1e-50	21
F.excelsior	tig00002687_pilon	F.excelsior:Fe_g3477	410806	411054	20	MATCHES	F.pennsylvanica	Chr14	F.pennsylvanica:Fp_g32667	9136987	9135923	390	1e-50	24
F.excelsior	tig00002687_pilon	F.excelsior:Fe_g3479	443448	437838	23	MATCHES	F.pennsylvanica	Chr14	F.pennsylvanica:Fp_g32664	9086932	9093409	388	1e-50	25
F.excelsior	tig00002718_pilon	F.excelsior:Fe_g3503	38538	39220	4	MATCHES	F.pennsylvanica	Chr20	F.pennsylvanica:Fp_g43549	8803640	8804151	234	1e-50	3
F.excelsior	tig00002718_pilon	F.excelsior:Fe_g3504	50799	39962	5	MATCHES	F.pennsylvanica	Chr20	F.pennsylvanica:Fp_g43547	8845018	8842511	235	1e-50	6
F.excelsior	tig00002718_pilon	F.excelsior:Fe_g3505	73666	74966	6	MATCHES	F.pennsylvanica	Chr20	F.pennsylvanica:Fp_g43546	8863517	8865761	236	1e-50	9
F.excelsior	tig00002718_pilon	F.excelsior:Fe_g3503	38538	39220	4	MATCHES	F.pennsylvanica	Chr20	F.pennsylvanica:Fp_g43553	8789442	8791611	230	1e-50	3
F.excelsior	tig00002718_pilon	F.excelsior:Fe_g3504	50799	39962	5	MATCHES	F.pennsylvanica	Chr20	F.pennsylvanica:Fp_g43552	8794767	8792225	231	1e-50	6
F.excelsior	tig00002718_pilon	F.excelsior:Fe_g3503	38538	39220	4	MATCHES	F.pennsylvanica	Chr20	F.pennsylvanica:Fp_g43551	8800228	8801531	232	1e-50	3
F.excelsior	tig00002718_pilon	F.excelsior:Fe_g3504	50799	39962	5	MATCHES	F.pennsylvanica	Chr20	F.pennsylvanica:Fp_g43552	8794767	8792225	231	1e-50	6
F.excelsior	tig00002724_pilon	F.excelsior:Fe_g3513	61246	61560	2	MATCHES	F.pennsylvanica	Chr02	F.pennsylvanica:Fp_g5864	33784189	33783809	1512	1e-50	3
F.excelsior	tig00002724_pilon	F.excelsior:Fe_g3514	88683	87299	3	MATCHES	F.pennsylvanica	Chr02	F.pennsylvanica:Fp_g5863	33769951	33771457	1511	1e-50	6
F.excelsior	tig00002733_pilon	F.excelsior:Fe_g3520	168960	166543	2	MATCHES	F.pennsylvanica	Chr04	F.pennsylvanica:Fp_g9467	14561527	14559066	437	1e-50	3
F.excelsior	tig00002733_pilon	F.excelsior:Fe_g3521	191869	189272	3	MATCHES	F.pennsylvanica	Chr04	F.pennsylvanica:Fp_g9469	14595555	14593016	438	1e-50	6
F.excelsior	tig00002733_pilon	F.excelsior:Fe_g3522	345735	346070	4	MATCHES	F.pennsylvanica	Chr04	F.pennsylvanica:Fp_g9473	14679274	14682679	440	1e-50	8
F.excelsior	tig00002733_pilon	F.excelsior:Fe_g3528	418711	416748	10	MATCHES	F.pennsylvanica	Chr04	F.pennsylvanica:Fp_g9477	14761036	14758798	443	1e-50	6
F.excelsior	tig00002733_pilon	F.excelsior:Fe_g3530	469189	469824	12	MATCHES	F.pennsylvanica	Chr04	F.pennsylvanica:Fp_g9478	14798488	14799129	444	1e-50	8
F.excelsior	tig00002749_pilon	F.excelsior:Fe_g3543	20937	5826	1	MATCHES	F.pennsylvanica	Chr08	F.pennsylvanica:Fp_g19445	12593518	12575417	847	1e-50	3
F.excelsior	tig00002749_pilon	F.excelsior:Fe_g3544	41219	40748	2	MATCHES	F.pennsylvanica	Chr08	F.pennsylvanica:Fp_g19446	12646743	12657484	848	1e-50	6
F.excelsior	tig00002749_pilon	F.excelsior:Fe_g3546	96089	89808	4	MATCHES	F.pennsylvanica	Chr08	F.pennsylvanica:Fp_g19448	12680729	12673018	850	1e-50	8
F.excelsior	tig00002749_pilon	F.excelsior:Fe_g3548	161228	158986	6	MATCHES	F.pennsylvanica	Chr08	F.pennsylvanica:Fp_g19449	12705326	12702630	851	1e-50	10
F.excelsior	tig00002749_pilon	F.excelsior:Fe_g3551.1	251844	234239	9	MATCHES	F.pennsylvanica	Chr08	F.pennsylvanica:Fp_g19453	12807120	12792484	854	1e-50	11
F.excelsior	tig00002749_pilon	F.excelsior:Fe_g3552	265731	265468	10	MATCHES	F.pennsylvanica	Chr08	F.pennsylvanica:Fp_g19456	12843357	12842443	855	1e-50	14
F.excelsior	tig00002763_pilon	F.excelsior:Fe_g3553	1160	2080	1	MATCHES	F.pennsylvanica	Chr05	F.pennsylvanica:Fp_g12304	21967138	21970191	797	1e-50	3
F.excelsior	tig00002763_pilon	F.excelsior:Fe_g3554	20100	14136	2	MATCHES	F.pennsylvanica	Chr05	F.pennsylvanica:Fp_g12307	21990721	21975287	799	1e-50	5
F.excelsior	tig00002763_pilon	F.excelsior:Fe_g3556	53633	52860	4	MATCHES	F.pennsylvanica	Chr05	F.pennsylvanica:Fp_g12308	22018123	22017350	800	1e-50	7
F.excelsior	tig00002765_pilon	F.excelsior:Fe_g3570	212334	208431	11	MATCHES	F.pennsylvanica	Chr05	F.pennsylvanica:Fp_g11592	5713469	5736885	319	1e-50	3
F.excelsior	tig00002765_pilon	F.excelsior:Fe_g3572	234884	233512	13	MATCHES	F.pennsylvanica	Chr05	F.pennsylvanica:Fp_g11589	5656626	5658157	317	1e-50	5
F.excelsior	tig00002765_pilon	F.excelsior:Fe_g3574	273050	271498	15	MATCHES	F.pennsylvanica	Chr05	F.pennsylvanica:Fp_g11588	5646236	5647789	316	1e-50	7
F.excelsior	tig00002765_pilon	F.excelsior:Fe_g3578	353967	344148	19	MATCHES	F.pennsylvanica	Chr05	F.pennsylvanica:Fp_g11582	5574361	5580986	314	1e-50	7
F.excelsior	tig00002765_pilon	F.excelsior:Fe_g3579.1	374252	376018	20	MATCHES	F.pennsylvanica	Chr05	F.pennsylvanica:Fp_g11581	5571007	5572779	313	1e-50	10
F.excelsior	tig00002765_pilon	F.excelsior:Fe_g3580	377160	376864	21	MATCHES	F.pennsylvanica	Chr05	F.pennsylvanica:Fp_g11580	5554934	5554119	312	1e-50	13
F.excelsior	tig00002794_pilon	F.excelsior:Fe_g3609	189398	189162	11	MATCHES	F.pennsylvanica	Chr02	F.pennsylvanica:Fp_g4029	3589644	3590303	242	1e-50	3
F.excelsior	tig00002794_pilon	F.excelsior:Fe_g3612	214567	216286	14	MATCHES	F.pennsylvanica	Chr02	F.pennsylvanica:Fp_g4028	3563330	3560687	241	1e-50	4
F.excelsior	tig00002794_pilon	F.excelsior:Fe_g3614	241189	240386	16	MATCHES	F.pennsylvanica	Chr02	F.pennsylvanica:Fp_g4027	3546790	3549620	240	1e-50	6
F.excelsior	tig00002794_pilon	F.excelsior:Fe_g3602	81050	80739	4	MATCHES	F.pennsylvanica	Chr21	F.pennsylvanica:Fp_g45083	2853160	2852654	166	1e-50	3
F.excelsior	tig00002794_pilon	F.excelsior:Fe_g3603	91722	91390	5	MATCHES	F.pennsylvanica	Chr21	F.pennsylvanica:Fp_g45084	2875979	2875224	167	1e-50	6
F.excelsior	tig00002794_pilon	F.excelsior:Fe_g3604	96153	94351	6	MATCHES	F.pennsylvanica	Chr21	F.pennsylvanica:Fp_g45077	2808308	2806891	160	1e-50	3
F.excelsior	tig00002794_pilon	F.excelsior:Fe_g3606	151155	151361	8	MATCHES	F.pennsylvanica	Chr21	F.pennsylvanica:Fp_g45074	2760175	2760516	157	1e-50	4
F.excelsior	tig00002794_pilon	F.excelsior:Fe_g3609	189398	189162	11	MATCHES	F.pennsylvanica	Chr21	F.pennsylvanica:Fp_g45072	2712069	2712715	155	1e-50	5
F.excelsior	tig00002794_pilon	F.excelsior:Fe_g3611	202350	200925	13	MATCHES	F.pennsylvanica	Chr21	F.pennsylvanica:Fp_g45070	2693302	2694729	154	1e-50	7
F.excelsior	tig00002794_pilon	F.excelsior:Fe_g3612	214567	216286	14	MATCHES	F.pennsylvanica	Chr21	F.pennsylvanica:Fp_g45069	2682710	2680381	153	1e-50	10
F.excelsior	tig00002794_pilon	F.excelsior:Fe_g3614	241189	240386	16	MATCHES	F.pennsylvanica	Chr21	F.pennsylvanica:Fp_g45067	2665737	2668623	151	1e-50	12
F.excelsior	tig00002794_pilon	F.excelsior:Fe_g3615	279195	279698	17	MATCHES	F.pennsylvanica	Chr21	F.pennsylvanica:Fp_g45061	2586454	2580979	146	1e-50	11
F.excelsior	tig00002794_pilon	F.excelsior:Fe_g3617	291141	286830	19	MATCHES	F.pennsylvanica	Chr21	F.pennsylvanica:Fp_g45059	2546635	2549886	144	1e-50	13
F.excelsior	tig00002794_pilon	F.excelsior:Fe_g3623	353045	354774	25	MATCHES	F.pennsylvanica	Chr21	F.pennsylvanica:Fp_g45056	2496205	2489207	141	1e-50	11
F.excelsior	tig00002794_pilon	F.excelsior:Fe_g3624	377120	371082	26	MATCHES	F.pennsylvanica	Chr21	F.pennsylvanica:Fp_g45055	2465550	2476621	140	1e-50	14
F.excelsior	tig00002794_pilon	F.excelsior:Fe_g3625	398285	386243	27	MATCHES	F.pennsylvanica	Chr21	F.pennsylvanica:Fp_g45054	2456219	2462079	139	1e-50	17
F.excelsior	tig00002794_pilon	F.excelsior:Fe_g3626	434630	432792	28	MATCHES	F.pennsylvanica	Chr21	F.pennsylvanica:Fp_g45052	2414565	2418491	137	1e-50	19
F.excelsior	tig00002816_pilon	F.excelsior:Fe_g3635	11587	7221	2	MATCHES	F.pennsylvanica	Chr21	F.pennsylvanica:Fp_g46389	26247413	26236097	1040	1e-50	3
F.excelsior	tig00002816_pilon	F.excelsior:Fe_g3636	15519	14944	3	MATCHES	F.pennsylvanica	Chr21	F.pennsylvanica:Fp_g46390	26250145	26249570	1041	1e-50	6
F.excelsior	tig00002816_pilon	F.excelsior:Fe_g3640	78410	81940	6	MATCHES	F.pennsylvanica	Chr21	F.pennsylvanica:Fp_g46396	26318525	26325049	1043	1e-50	7
F.excelsior	tig00002816_pilon	F.excelsior:Fe_g3641	86890	85671	7	MATCHES	F.pennsylvanica	Chr21	F.pennsylvanica:Fp_g46397	26328957	26326025	1044	1e-50	10
F.excelsior	tig00002816_pilon	F.excelsior:Fe_g3643	123164	119041	9	MATCHES	F.pennsylvanica	Chr21	F.pennsylvanica:Fp_g46399	26345627	26336554	1046	1e-50	12
F.excelsior	tig00002826_pilon	F.excelsior:Fe_g3650	68451	64995	7	MATCHES	F.pennsylvanica	Chr07	F.pennsylvanica:Fp_g18085	28721929	28725087	1316	1e-50	3
F.excelsior	tig00002826_pilon	F.excelsior:Fe_g3651	99291	92709	8	MATCHES	F.pennsylvanica	Chr07	F.pennsylvanica:Fp_g18084	28709021	28711746	1315	1e-50	6
F.excelsior	tig00002826_pilon	F.excelsior:Fe_g3660	163136	162684	17	MATCHES	F.pennsylvanica	Chr10	F.pennsylvanica:Fp_g23152	23626412	23626864	973	1e-50	3
F.excelsior	tig00002826_pilon	F.excelsior:Fe_g3662	182826	183251	19	MATCHES	F.pennsylvanica	Chr10	F.pennsylvanica:Fp_g23155	23613374	23612922	971	1e-50	5
F.excelsior	tig00002826_pilon	F.excelsior:Fe_g3663	189738	190750	20	MATCHES	F.pennsylvanica	Chr10	F.pennsylvanica:Fp_g23156	23610020	23609010	970	1e-50	8
F.excelsior	tig00002826_pilon	F.excelsior:Fe_g3664	203395	202742	21	MATCHES	F.pennsylvanica	Chr10	F.pennsylvanica:Fp_g23157	23604958	23605845	969	1e-50	11
F.excelsior	tig00002826_pilon	F.excelsior:Fe_g3666	237057	233166	23	MATCHES	F.pennsylvanica	Chr10	F.pennsylvanica:Fp_g23159	23591052	23594738	968	1e-50	13
F.excelsior	tig00002826_pilon	F.excelsior:Fe_g3667	282853	285179	24	MATCHES	F.pennsylvanica	Chr10	F.pennsylvanica:Fp_g23160	23558175	23555568	967	1e-50	16
F.excelsior	tig00002826_pilon	F.excelsior:Fe_g3670.1	307724	305302	27	MATCHES	F.pennsylvanica	Chr10	F.pennsylvanica:Fp_g23161	23551843	23554739	966	1e-50	17
F.excelsior	tig00002826_pilon	F.excelsior:Fe_g3671.1	315022	318342	28	MATCHES	F.pennsylvanica	Chr10	F.pennsylvanica:Fp_g23162	23546004	23543815	965	1e-50	20
F.excelsior	tig00002826_pilon	F.excelsior:Fe_g3672	319280	319741	29	MATCHES	F.pennsylvanica	Chr10	F.pennsylvanica:Fp_g23165	23523263	23519716	963	1e-50	22
F.excelsior	tig00002826_pilon	F.excelsior:Fe_g3673.1	332982	328638	30	MATCHES	F.pennsylvanica	Chr10	F.pennsylvanica:Fp_g23167	23503599	23507921	961	1e-50	24
F.excelsior	tig00002826_pilon	F.excelsior:Fe_g3674.1	337000	335015	31	MATCHES	F.pennsylvanica	Chr10	F.pennsylvanica:Fp_g23168	23500415	23502412	960	1e-50	27
F.excelsior	tig00002826_pilon	F.excelsior:Fe_g3644	11370	9957	1	MATCHES	F.pennsylvanica	Chr10	F.pennsylvanica:Fp_g23133	23814165	23820806	987	1e-50	3
F.excelsior	tig00002826_pilon	F.excelsior:Fe_g3647	38849	37302	4	MATCHES	F.pennsylvanica	Chr10	F.pennsylvanica:Fp_g23137	23797707	23799262	984	1e-50	4
F.excelsior	tig00002826_pilon	F.excelsior:Fe_g3648	44343	43111	5	MATCHES	F.pennsylvanica	Chr10	F.pennsylvanica:Fp_g23140	23784813	23788316	982	1e-50	6
F.excelsior	tig00002826_pilon	F.excelsior:Fe_g3650	68451	64995	7	MATCHES	F.pennsylvanica	Chr10	F.pennsylvanica:Fp_g23143	23768051	23771517	980	1e-50	8
F.excelsior	tig00002826_pilon	F.excelsior:Fe_g3651	99291	92709	8	MATCHES	F.pennsylvanica	Chr10	F.pennsylvanica:Fp_g23144	23751231	23759219	979	1e-50	11
F.excelsior	tig00002826_pilon	F.excelsior:Fe_g3652	121337	120039	9	MATCHES	F.pennsylvanica	Chr10	F.pennsylvanica:Fp_g23145	23730360	23731850	978	1e-50	14
F.excelsior	tig00002826_pilon	F.excelsior:Fe_g3653	130271	131884	10	MATCHES	F.pennsylvanica	Chr10	F.pennsylvanica:Fp_g23149	23658313	23655423	976	1e-50	16
F.excelsior	tig00002917_pilon	F.excelsior:Fe_g3751	475809	475139	20	MATCHES	F.pennsylvanica	Chr02	F.pennsylvanica:Fp_g5181	18755955	18753328	1070	1e-50	3
F.excelsior	tig00002917_pilon	F.excelsior:Fe_g3752	480245	479757	21	MATCHES	F.pennsylvanica	Chr02	F.pennsylvanica:Fp_g5182	18769019	18768501	1071	1e-50	6
F.excelsior	tig00002917_pilon	F.excelsior:Fe_g3733	24113	22672	2	MATCHES	F.pennsylvanica	Chr02	F.pennsylvanica:Fp_g5201	19191350	19193125	1086	1e-50	3
F.excelsior	tig00002917_pilon	F.excelsior:Fe_g3734.3	40938	38925	3	MATCHES	F.pennsylvanica	Chr02	F.pennsylvanica:Fp_g5200	19160602	19163394	1085	1e-50	6
F.excelsior	tig00002917_pilon	F.excelsior:Fe_g3738	163350	153526	7	MATCHES	F.pennsylvanica	Chr02	F.pennsylvanica:Fp_g5197	19086096	19094777	1083	1e-50	6
F.excelsior	tig00002917_pilon	F.excelsior:Fe_g3740	204115	204555	9	MATCHES	F.pennsylvanica	Chr02	F.pennsylvanica:Fp_g5194	19049138	19048698	1081	1e-50	8
F.excelsior	tig00002917_pilon	F.excelsior:Fe_g3744	257294	242377	13	MATCHES	F.pennsylvanica	Chr02	F.pennsylvanica:Fp_g5191	18999319	19006877	1079	1e-50	8
F.excelsior	tig00002917_pilon	F.excelsior:Fe_g3745	290636	289416	14	MATCHES	F.pennsylvanica	Chr02	F.pennsylvanica:Fp_g5190	18976132	18979792	1078	1e-50	11
F.excelsior	tig00002917_pilon	F.excelsior:Fe_g3747	327995	327660	16	MATCHES	F.pennsylvanica	Chr02	F.pennsylvanica:Fp_g5188	18950753	18951076	1076	1e-50	13
F.excelsior	tig00002917_pilon	F.excelsior:Fe_g3748	351954	358814	17	MATCHES	F.pennsylvanica	Chr02	F.pennsylvanica:Fp_g5186	18916623	18909427	1074	1e-50	15
F.excelsior	tig00002917_pilon	F.excelsior:Fe_g3750.2	451857	449244	19	MATCHES	F.pennsylvanica	Chr02	F.pennsylvanica:Fp_g5183	18828233	18830784	1072	1e-50	17
F.excelsior	tig00002917_pilon	F.excelsior:Fe_g3751	475809	475139	20	MATCHES	F.pennsylvanica	Chr02	F.pennsylvanica:Fp_g5181	18755955	18753328	1070	1e-50	19
F.excelsior	tig00002917_pilon	F.excelsior:Fe_g3753	555458	557802	22	MATCHES	F.pennsylvanica	Chr02	F.pennsylvanica:Fp_g5179	18665252	18661181	1068	1e-50	21
F.excelsior	tig00002917_pilon	F.excelsior:Fe_g3754	572148	575053	23	MATCHES	F.pennsylvanica	Chr02	F.pennsylvanica:Fp_g5178	18647877	18643482	1067	1e-50	24
F.excelsior	tig00002917_pilon	F.excelsior:Fe_g3756	663726	659647	25	MATCHES	F.pennsylvanica	Chr02	F.pennsylvanica:Fp_g5176	18586095	18591031	1065	1e-50	26
F.excelsior	tig00002917_pilon	F.excelsior:Fe_g3757	673458	671220	26	MATCHES	F.pennsylvanica	Chr02	F.pennsylvanica:Fp_g5175	18564925	18568784	1064	1e-50	29
F.excelsior	tig00002936_pilon	F.excelsior:Fe_g3766.1	87852	87484	2	MATCHES	F.pennsylvanica	Chr06	F.pennsylvanica:Fp_g14267	3546643	3548742	184	1e-50	3
F.excelsior	tig00002936_pilon	F.excelsior:Fe_g3767	138948	87484	3	MATCHES	F.pennsylvanica	Chr06	F.pennsylvanica:Fp_g14266	3528937	3545493	183	1e-50	6
F.excelsior	tig00002938_pilon	F.excelsior:Fe_g3769	11669	12641	1	MATCHES	F.pennsylvanica	Chr01	F.pennsylvanica:Fp_g641	6481223	6487618	481	1e-50	3
F.excelsior	tig00002938_pilon	F.excelsior:Fe_g3770	16452	38271	2	MATCHES	F.pennsylvanica	Chr01	F.pennsylvanica:Fp_g642	6491488	6507892	482	1e-50	6
F.excelsior	tig00002938_pilon	F.excelsior:Fe_g3787	270921	270637	19	MATCHES	F.pennsylvanica	Chr03	F.pennsylvanica:Fp_g8147	28759796	28760431	1028	1e-50	3
F.excelsior	tig00002938_pilon	F.excelsior:Fe_g3788	294528	295367	20	MATCHES	F.pennsylvanica	Chr03	F.pennsylvanica:Fp_g8145	28738927	28736797	1027	1e-50	6
F.excelsior	tig00002938_pilon	F.excelsior:Fe_g3789	298680	298306	21	MATCHES	F.pennsylvanica	Chr03	F.pennsylvanica:Fp_g8144	28735816	28736409	1026	1e-50	9
F.excelsior	tig00002938_pilon	F.excelsior:Fe_g3790	317416	315120	22	MATCHES	F.pennsylvanica	Chr03	F.pennsylvanica:Fp_g8142	28721308	28723636	1024	1e-50	11
F.excelsior	tig00002938_pilon	F.excelsior:Fe_g3792	354279	352742	23	MATCHES	F.pennsylvanica	Chr03	F.pennsylvanica:Fp_g8138	28670838	28674995	1020	1e-50	11
F.excelsior	tig00002938_pilon	F.excelsior:Fe_g3793	385407	382485	24	MATCHES	F.pennsylvanica	Chr03	F.pennsylvanica:Fp_g8137	28646015	28649214	1019	1e-50	14
F.excelsior	tig00002938_pilon	F.excelsior:Fe_g3794	413261	411957	25	MATCHES	F.pennsylvanica	Chr03	F.pennsylvanica:Fp_g8135	28604783	28606087	1018	1e-50	17
F.excelsior	tig00002938_pilon	F.excelsior:Fe_g3769	11669	12641	1	MATCHES	F.pennsylvanica	Chr03	F.pennsylvanica:Fp_g8180	29075395	29065214	1050	1e-50	3
F.excelsior	tig00002938_pilon	F.excelsior:Fe_g3770	16452	38271	2	MATCHES	F.pennsylvanica	Chr03	F.pennsylvanica:Fp_g8179	29062791	29045030	1049	1e-50	6
F.excelsior	tig00002938_pilon	F.excelsior:Fe_g3774	106465	114027	6	MATCHES	F.pennsylvanica	Chr03	F.pennsylvanica:Fp_g8172	28986121	28977327	1046	1e-50	6
F.excelsior	tig00002938_pilon	F.excelsior:Fe_g3775.1	115413	114731	7	MATCHES	F.pennsylvanica	Chr03	F.pennsylvanica:Fp_g8171	28975485	28976753	1045	1e-50	9
F.excelsior	tig00002938_pilon	F.excelsior:Fe_g3776	117058	119167	8	MATCHES	F.pennsylvanica	Chr03	F.pennsylvanica:Fp_g8170	28973750	28971639	1044	1e-50	12
F.excelsior	tig00002938_pilon	F.excelsior:Fe_g3777	126090	131906	9	MATCHES	F.pennsylvanica	Chr03	F.pennsylvanica:Fp_g8168	28956968	28950654	1043	1e-50	15
F.excelsior	tig00002938_pilon	F.excelsior:Fe_g3780	140795	141670	12	MATCHES	F.pennsylvanica	Chr03	F.pennsylvanica:Fp_g8166	28936305	28935100	1041	1e-50	16
F.excelsior	tig00002943_pilon	F.excelsior:Fe_g3796	8434	6508	1	MATCHES	F.pennsylvanica	Chr04	F.pennsylvanica:Fp_g9320	9695074	9690379	337	1e-50	3
F.excelsior	tig00002943_pilon	F.excelsior:Fe_g3797	20301	12989	2	MATCHES	F.pennsylvanica	Chr04	F.pennsylvanica:Fp_g9322	9703310	9698647	338	1e-50	6
F.excelsior	tig00002943_pilon	F.excelsior:Fe_g3798	29271	27278	3	MATCHES	F.pennsylvanica	Chr04	F.pennsylvanica:Fp_g9323	9712711	9709916	339	1e-50	9
F.excelsior	tig00002943_pilon	F.excelsior:Fe_g3800	92081	95116	5	MATCHES	F.pennsylvanica	Chr04	F.pennsylvanica:Fp_g9326	9773542	9777323	342	1e-50	10
F.excelsior	tig00002971_pilon	F.excelsior:Fe_g3813	95783	94246	5	MATCHES	F.pennsylvanica	Chr21	F.pennsylvanica:Fp_g45112	3298597	3300185	186	1e-50	3
F.excelsior	tig00002971_pilon	F.excelsior:Fe_g3814.1	107122	105684	6	MATCHES	F.pennsylvanica	Chr21	F.pennsylvanica:Fp_g45111	3289202	3293314	185	1e-50	6
F.excelsior	tig00002971_pilon	F.excelsior:Fe_g3816	134832	135626	8	MATCHES	F.pennsylvanica	Chr21	F.pennsylvanica:Fp_g45110	3263477	3261434	184	1e-50	8
F.excelsior	tig00002971_pilon	F.excelsior:Fe_g3818	169814	170200	10	MATCHES	F.pennsylvanica	Chr21	F.pennsylvanica:Fp_g45104	3182103	3183371	181	1e-50	9
F.excelsior	tig00002971_pilon	F.excelsior:Fe_g3819	177986	178340	11	MATCHES	F.pennsylvanica	Chr21	F.pennsylvanica:Fp_g45103	3173347	3171654	180	1e-50	12
F.excelsior	tig00002971_pilon	F.excelsior:Fe_g3821	208606	208952	13	MATCHES	F.pennsylvanica	Chr21	F.pennsylvanica:Fp_g45102	3147750	3146405	179	1e-50	14
F.excelsior	tig00002974_pilon	F.excelsior:Fe_g3823	5350	19227	1	MATCHES	F.pennsylvanica	Chr02	F.pennsylvanica:Fp_g4031	3604718	3601361	243	1e-50	3
F.excelsior	tig00002974_pilon	F.excelsior:Fe_g3825	30897	30287	2	MATCHES	F.pennsylvanica	Chr02	F.pennsylvanica:Fp_g4029	3589644	3590303	242	1e-50	6
F.excelsior	tig00002974_pilon	F.excelsior:Fe_g3826.1	63860	64437	3	MATCHES	F.pennsylvanica	Chr02	F.pennsylvanica:Fp_g4028	3563330	3560687	241	1e-50	9
F.excelsior	tig00002974_pilon	F.excelsior:Fe_g3828	95970	95488	5	MATCHES	F.pennsylvanica	Chr02	F.pennsylvanica:Fp_g4026	3532798	3535720	239	1e-50	11
F.excelsior	tig00002974_pilon	F.excelsior:Fe_g3830	122600	123103	7	MATCHES	F.pennsylvanica	Chr02	F.pennsylvanica:Fp_g4025	3512047	3511544	238	1e-50	13
F.excelsior	tig00002974_pilon	F.excelsior:Fe_g3831	142798	142209	8	MATCHES	F.pennsylvanica	Chr02	F.pennsylvanica:Fp_g4024	3497267	3502106	237	1e-50	16
F.excelsior	tig00002974_pilon	F.excelsior:Fe_g3832	149745	151514	9	MATCHES	F.pennsylvanica	Chr02	F.pennsylvanica:Fp_g4023	3492964	3491195	236	1e-50	19
F.excelsior	tig00002979_pilon	F.excelsior:Fe_g3833	9948	6824	1	MATCHES	F.pennsylvanica	Chr06	F.pennsylvanica:Fp_g14971	18649458	18651903	636	1e-50	3
F.excelsior	tig00002979_pilon	F.excelsior:Fe_g3834.1	30949	21469	2	MATCHES	F.pennsylvanica	Chr06	F.pennsylvanica:Fp_g14970	18626615	18634032	635	1e-50	6
F.excelsior	tig00002979_pilon	F.excelsior:Fe_g3835	46803	43856	3	MATCHES	F.pennsylvanica	Chr06	F.pennsylvanica:Fp_g14968	18600926	18604119	634	1e-50	9
F.excelsior	tig00002979_pilon	F.excelsior:Fe_g3836	65517	64969	4	MATCHES	F.pennsylvanica	Chr06	F.pennsylvanica:Fp_g14967	18581863	18584787	633	1e-50	12
F.excelsior	tig00002979_pilon	F.excelsior:Fe_g3837	141053	142252	5	MATCHES	F.pennsylvanica	Chr06	F.pennsylvanica:Fp_g14962	18490414	18489590	630	1e-50	13
F.excelsior	tig00002979_pilon	F.excelsior:Fe_g3839	197279	191560	7	MATCHES	F.pennsylvanica	Chr06	F.pennsylvanica:Fp_g14961	18458657	18464045	629	1e-50	15
F.excelsior	tig00002989_pilon	F.excelsior:Fe_g3857	17174	13781	3	MATCHES	F.pennsylvanica	Chr02	F.pennsylvanica:Fp_g6462	42544840	42561151	1939	1e-50	3
F.excelsior	tig00002989_pilon	F.excelsior:Fe_g3860	34930	34496	6	MATCHES	F.pennsylvanica	Chr02	F.pennsylvanica:Fp_g6461	42538801	42539232	1938	1e-50	4
F.excelsior	tig00002989_pilon	F.excelsior:Fe_g3861	41233	40718	7	MATCHES	F.pennsylvanica	Chr02	F.pennsylvanica:Fp_g6459	42527410	42527925	1937	1e-50	7
F.excelsior	tig00002989_pilon	F.excelsior:Fe_g3862	48654	50588	8	MATCHES	F.pennsylvanica	Chr02	F.pennsylvanica:Fp_g6456	42512482	42509882	1936	1e-50	10
F.excelsior	tig00002989_pilon	F.excelsior:Fe_g3863	71896	80185	9	MATCHES	F.pennsylvanica	Chr02	F.pennsylvanica:Fp_g6454	42499778	42488978	1935	1e-50	13
F.excelsior	tig00002989_pilon	F.excelsior:Fe_g3864	82913	84645	10	MATCHES	F.pennsylvanica	Chr02	F.pennsylvanica:Fp_g6453	42482642	42480094	1934	1e-50	16
F.excelsior	tig00002989_pilon	F.excelsior:Fe_g3866	94984	96756	12	MATCHES	F.pennsylvanica	Chr02	F.pennsylvanica:Fp_g6451	42475802	42473958	1932	1e-50	18
F.excelsior	tig00003002_pilon	F.excelsior:Fe_g3877.2	36699	35860	1	MATCHES	F.pennsylvanica	Chr05	F.pennsylvanica:Fp_g13637	37380070	37381558	1753	1e-50	3
F.excelsior	tig00003002_pilon	F.excelsior:Fe_g3878.2	83052	82276	2	MATCHES	F.pennsylvanica	Chr05	F.pennsylvanica:Fp_g13636	37363851	37367538	1752	1e-50	6
F.excelsior	tig00003002_pilon	F.excelsior:Fe_g3877.2	36699	35860	1	MATCHES	F.pennsylvanica	Chr12	F.pennsylvanica:Fp_g27635	8614685	8612628	367	1e-50	3
F.excelsior	tig00003002_pilon	F.excelsior:Fe_g3878.2	83052	82276	2	MATCHES	F.pennsylvanica	Chr12	F.pennsylvanica:Fp_g27639	8708635	8704645	368	1e-50	6
F.excelsior	tig00003002_pilon	F.excelsior:Fe_g3880	179788	179000	4	MATCHES	F.pennsylvanica	Chr12	F.pennsylvanica:Fp_g27640	8753857	8749222	369	1e-50	8
F.excelsior	tig00003002_pilon	F.excelsior:Fe_g3882	252841	260169	6	MATCHES	F.pennsylvanica	Chr12	F.pennsylvanica:Fp_g27642	8783158	8785544	370	1e-50	10
F.excelsior	tig00003002_pilon	F.excelsior:Fe_g3883	335671	334473	7	MATCHES	F.pennsylvanica	Chr12	F.pennsylvanica:Fp_g27644	8800423	8799246	371	1e-50	13
F.excelsior	tig00003015_pilon	F.excelsior:Fe_g3902.2	54035	54688	2	MATCHES	F.pennsylvanica	Chr08	F.pennsylvanica:Fp_g19699	17165500	17166078	1014	1e-50	3
F.excelsior	tig00003015_pilon	F.excelsior:Fe_g3906.1	94986	96442	5	MATCHES	F.pennsylvanica	Chr08	F.pennsylvanica:Fp_g19696	17128699	17123016	1012	1e-50	4
F.excelsior	tig00003015_pilon	F.excelsior:Fe_g3908	110697	107849	7	MATCHES	F.pennsylvanica	Chr08	F.pennsylvanica:Fp_g19695	17104333	17121757	1011	1e-50	6
F.excelsior	tig00003015_pilon	F.excelsior:Fe_g3910	135746	135327	9	MATCHES	F.pennsylvanica	Chr08	F.pennsylvanica:Fp_g19693	17059018	17061236	1010	1e-50	8
F.excelsior	tig00003015_pilon	F.excelsior:Fe_g3906.1	94986	96442	5	MATCHES	F.pennsylvanica	Chr17	F.pennsylvanica:Fp_g38998	12163758	12169652	900	1e-50	3
F.excelsior	tig00003015_pilon	F.excelsior:Fe_g3908	110697	107849	7	MATCHES	F.pennsylvanica	Chr17	F.pennsylvanica:Fp_g39000	12184521	12179891	901	1e-50	5
F.excelsior	tig00003015_pilon	F.excelsior:Fe_g3910	135746	135327	9	MATCHES	F.pennsylvanica	Chr17	F.pennsylvanica:Fp_g39001	12189241	12187127	902	1e-50	7
F.excelsior	tig00003015_pilon	F.excelsior:Fe_g3911	141529	136971	10	MATCHES	F.pennsylvanica	Chr17	F.pennsylvanica:Fp_g39002	12197048	12190719	903	1e-50	10
F.excelsior	tig00003036_pilon	F.excelsior:Fe_g3912	11745	21153	1	MATCHES	F.pennsylvanica	Chr07	F.pennsylvanica:Fp_g17481	21953151	21978639	871	1e-50	3
F.excelsior	tig00003036_pilon	F.excelsior:Fe_g3914	27354	23535	3	MATCHES	F.pennsylvanica	Chr07	F.pennsylvanica:Fp_g17482	21984939	21979524	872	1e-50	5
F.excelsior	tig00003036_pilon	F.excelsior:Fe_g3916	52048	58873	5	MATCHES	F.pennsylvanica	Chr07	F.pennsylvanica:Fp_g17485	22017042	22023811	875	1e-50	6
F.excelsior	tig00003047_pilon	F.excelsior:Fe_g3928	55720	56839	6	MATCHES	F.pennsylvanica	Chr03	F.pennsylvanica:Fp_g8023	27285405	27283307	937	1e-50	3
F.excelsior	tig00003047_pilon	F.excelsior:Fe_g3929	70225	66540	7	MATCHES	F.pennsylvanica	Chr03	F.pennsylvanica:Fp_g8022	27279248	27281691	936	1e-50	6
F.excelsior	tig00003047_pilon	F.excelsior:Fe_g3934.1	156867	156445	11	MATCHES	F.pennsylvanica	Chr03	F.pennsylvanica:Fp_g8018	27208382	27207213	933	1e-50	6
F.excelsior	tig00003054_pilon	F.excelsior:Fe_g3942	92675	78711	3	MATCHES	F.pennsylvanica	Chr22	F.pennsylvanica:Fp_g47757	17036240	17061927	903	1e-50	3
F.excelsior	tig00003054_pilon	F.excelsior:Fe_g3943	140992	140138	4	MATCHES	F.pennsylvanica	Chr22	F.pennsylvanica:Fp_g47754	16972519	16973367	902	1e-50	6
F.excelsior	tig00003055_pilon	F.excelsior:Fe_g3945	7160	12016	2	MATCHES	F.pennsylvanica	Chr08	F.pennsylvanica:Fp_g18425	840846	847673	69	1e-50	3
F.excelsior	tig00003055_pilon	F.excelsior:Fe_g3947	13693	13052	4	MATCHES	F.pennsylvanica	Chr08	F.pennsylvanica:Fp_g18426	849351	848599	70	1e-50	5
F.excelsior	tig00003055_pilon	F.excelsior:Fe_g3949	42889	44551	6	MATCHES	F.pennsylvanica	Chr08	F.pennsylvanica:Fp_g18428	871751	873362	71	1e-50	7
F.excelsior	tig00003055_pilon	F.excelsior:Fe_g3950	65797	63258	7	MATCHES	F.pennsylvanica	Chr08	F.pennsylvanica:Fp_g18430	890677	887805	72	1e-50	10
F.excelsior	tig00003055_pilon	F.excelsior:Fe_g3952	90771	89244	9	MATCHES	F.pennsylvanica	Chr08	F.pennsylvanica:Fp_g18432	904379	902850	73	1e-50	12
F.excelsior	tig00003055_pilon	F.excelsior:Fe_g3955	150504	164150	11	MATCHES	F.pennsylvanica	Chr08	F.pennsylvanica:Fp_g18437	963590	967331	76	1e-50	13
F.excelsior	tig00003055_pilon	F.excelsior:Fe_g3960.2	257890	259368	15	MATCHES	F.pennsylvanica	Chr08	F.pennsylvanica:Fp_g18443	1025891	1032072	81	1e-50	12
F.excelsior	tig00003055_pilon	F.excelsior:Fe_g3962	355862	353194	16	MATCHES	F.pennsylvanica	Chr08	F.pennsylvanica:Fp_g18444	1059673	1065067	82	1e-50	15
F.excelsior	tig00003061_pilon	F.excelsior:Fe_g3969	71867	92470	8	MATCHES	F.pennsylvanica	Chr16	F.pennsylvanica:Fp_g37063	14998124	15004964	676	1e-50	3
F.excelsior	tig00003061_pilon	F.excelsior:Fe_g3972	106546	108457	9	MATCHES	F.pennsylvanica	Chr16	F.pennsylvanica:Fp_g37066	15013646	15026198	678	1e-50	5
F.excelsior	tig00003061_pilon	F.excelsior:Fe_g3975.1	150445	148577	12	MATCHES	F.pennsylvanica	Chr16	F.pennsylvanica:Fp_g37069	15123893	15120657	681	1e-50	6
F.excelsior	tig00003061_pilon	F.excelsior:Fe_g3976	212695	218913	13	MATCHES	F.pennsylvanica	Chr16	F.pennsylvanica:Fp_g37070	15143736	15150594	682	1e-50	9
F.excelsior	tig00003080_pilon	F.excelsior:Fe_g3989	28838	27114	1	MATCHES	F.pennsylvanica	Chr10	F.pennsylvanica:Fp_g24307	3061293	3063660	219	1e-50	3
F.excelsior	tig00003080_pilon	F.excelsior:Fe_g3990	36520	43956	2	MATCHES	F.pennsylvanica	Chr10	F.pennsylvanica:Fp_g24308	3051114	3036079	218	1e-50	6
F.excelsior	tig00003080_pilon	F.excelsior:Fe_g3991.1	63687	71369	3	MATCHES	F.pennsylvanica	Chr10	F.pennsylvanica:Fp_g24309	3029134	3021754	217	1e-50	9
F.excelsior	tig00003080_pilon	F.excelsior:Fe_g3992	76752	75919	4	MATCHES	F.pennsylvanica	Chr10	F.pennsylvanica:Fp_g24311	3002949	3003782	215	1e-50	11
F.excelsior	tig00003115_pilon	F.excelsior:Fe_g4003	21485	14252	3	MATCHES	F.pennsylvanica	Chr14	F.pennsylvanica:Fp_g33311	19876211	19867750	772	1e-50	3
F.excelsior	tig00003115_pilon	F.excelsior:Fe_g4004	37288	38375	4	MATCHES	F.pennsylvanica	Chr14	F.pennsylvanica:Fp_g33312	19895880	19896587	773	1e-50	6
F.excelsior	tig00003115_pilon	F.excelsior:Fe_g4005	68135	68452	5	MATCHES	F.pennsylvanica	Chr14	F.pennsylvanica:Fp_g33313	19918978	19919289	774	1e-50	9
F.excelsior	tig00003115_pilon	F.excelsior:Fe_g4007	142928	140342	7	MATCHES	F.pennsylvanica	Chr14	F.pennsylvanica:Fp_g33316	19976957	19972440	776	1e-50	11
F.excelsior	tig00003134_pilon	F.excelsior:Fe_g4020	30980	31507	3	MATCHES	F.pennsylvanica	Chr18	F.pennsylvanica:Fp_g40278	1681143	1679659	148	1e-50	3
F.excelsior	tig00003134_pilon	F.excelsior:Fe_g4021	35535	32436	4	MATCHES	F.pennsylvanica	Chr18	F.pennsylvanica:Fp_g40277	1671795	1678938	147	1e-50	6
F.excelsior	tig00003134_pilon	F.excelsior:Fe_g4020	30980	31507	3	MATCHES	F.pennsylvanica	Chr22	F.pennsylvanica:Fp_g46671	1421756	1416819	126	1e-50	3
F.excelsior	tig00003134_pilon	F.excelsior:Fe_g4021	35535	32436	4	MATCHES	F.pennsylvanica	Chr22	F.pennsylvanica:Fp_g46670	1408263	1416053	125	1e-50	6
F.excelsior	tig00003154_pilon	F.excelsior:Fe_g4037	261	2341	1	MATCHES	F.pennsylvanica	Chr07	F.pennsylvanica:Fp_g16535	3838828	3842726	270	1e-50	3
F.excelsior	tig00003154_pilon	F.excelsior:Fe_g4038	15881	17597	2	MATCHES	F.pennsylvanica	Chr07	F.pennsylvanica:Fp_g16536	3863234	3864829	271	1e-50	6
F.excelsior	tig00003154_pilon	F.excelsior:Fe_g4041	45161	45652	5	MATCHES	F.pennsylvanica	Chr07	F.pennsylvanica:Fp_g16538	3881454	3882701	273	1e-50	7
F.excelsior	tig00003154_pilon	F.excelsior:Fe_g4044	56726	57091	8	MATCHES	F.pennsylvanica	Chr07	F.pennsylvanica:Fp_g16539	3895568	3897037	274	1e-50	8
F.excelsior	tig00003154_pilon	F.excelsior:Fe_g4050	100908	98449	14	MATCHES	F.pennsylvanica	Chr07	F.pennsylvanica:Fp_g16546	3956298	3945243	275	1e-50	6
F.excelsior	tig00003154_pilon	F.excelsior:Fe_g4052	122284	121237	16	MATCHES	F.pennsylvanica	Chr07	F.pennsylvanica:Fp_g16549	3966668	3965616	277	1e-50	8
F.excelsior	tig00003154_pilon	F.excelsior:Fe_g4053.2	137297	136365	17	MATCHES	F.pennsylvanica	Chr07	F.pennsylvanica:Fp_g16550	3975026	3974094	278	1e-50	11
F.excelsior	tig00003157_pilon	F.excelsior:Fe_g4058	10816	6361	2	MATCHES	F.pennsylvanica	Chr18	F.pennsylvanica:Fp_g40603	4991197	4996412	396	1e-50	3
F.excelsior	tig00003157_pilon	F.excelsior:Fe_g4061	49816	44787	4	MATCHES	F.pennsylvanica	Chr18	F.pennsylvanica:Fp_g40599	4926394	4921585	394	1e-50	5
F.excelsior	tig00003157_pilon	F.excelsior:Fe_g4062	96703	101590	5	MATCHES	F.pennsylvanica	Chr18	F.pennsylvanica:Fp_g40598	4914126	4906082	393	1e-50	8
F.excelsior	tig00003157_pilon	F.excelsior:Fe_g4064	117963	115958	7	MATCHES	F.pennsylvanica	Chr18	F.pennsylvanica:Fp_g40597	4896605	4905541	392	1e-50	10
F.excelsior	tig00003157_pilon	F.excelsior:Fe_g4065	130488	124147	8	MATCHES	F.pennsylvanica	Chr18	F.pennsylvanica:Fp_g40595	4879118	4889815	390	1e-50	12
F.excelsior	tig00003157_pilon	F.excelsior:Fe_g4069	182233	178870	12	MATCHES	F.pennsylvanica	Chr18	F.pennsylvanica:Fp_g40592	4850757	4853981	389	1e-50	12
F.excelsior	tig00003157_pilon	F.excelsior:Fe_g4070	200218	202124	13	MATCHES	F.pennsylvanica	Chr18	F.pennsylvanica:Fp_g40591	4833747	4831792	388	1e-50	15
F.excelsior	tig00003157_pilon	F.excelsior:Fe_g4071	215775	213808	14	MATCHES	F.pennsylvanica	Chr18	F.pennsylvanica:Fp_g40590	4824734	4828896	387	1e-50	18
F.excelsior	tig00003157_pilon	F.excelsior:Fe_g4075.2	254765	256299	18	MATCHES	F.pennsylvanica	Chr18	F.pennsylvanica:Fp_g40587	4804693	4803104	386	1e-50	18
F.excelsior	tig00003157_pilon	F.excelsior:Fe_g4077	269783	265348	20	MATCHES	F.pennsylvanica	Chr18	F.pennsylvanica:Fp_g40585	4788159	4794141	385	1e-50	20
F.excelsior	tig00003157_pilon	F.excelsior:Fe_g4078	286925	291263	21	MATCHES	F.pennsylvanica	Chr18	F.pennsylvanica:Fp_g40583	4762850	4756858	384	1e-50	23
F.excelsior	tig00003157_pilon	F.excelsior:Fe_g4080	308490	309405	23	MATCHES	F.pennsylvanica	Chr18	F.pennsylvanica:Fp_g40581	4742875	4741958	382	1e-50	25
F.excelsior	tig00003157_pilon	F.excelsior:Fe_g4086.1	326253	326883	29	MATCHES	F.pennsylvanica	Chr18	F.pennsylvanica:Fp_g40579	4723618	4731714	380	1e-50	23
F.excelsior	tig00003157_pilon	F.excelsior:Fe_g4088	342147	343309	31	MATCHES	F.pennsylvanica	Chr18	F.pennsylvanica:Fp_g40577	4715908	4715091	378	1e-50	25
F.excelsior	tig00003157_pilon	F.excelsior:Fe_g4089	349729	350135	32	MATCHES	F.pennsylvanica	Chr18	F.pennsylvanica:Fp_g40576	4697122	4696207	377	1e-50	28
F.excelsior	tig00003157_pilon	F.excelsior:Fe_g4090	370683	372155	33	MATCHES	F.pennsylvanica	Chr18	F.pennsylvanica:Fp_g40575	4667046	4665574	376	1e-50	31
F.excelsior	tig00003157_pilon	F.excelsior:Fe_g4064	117963	115958	7	MATCHES	F.pennsylvanica	Chr22	F.pennsylvanica:Fp_g46911	3484995	3489169	315	1e-50	3
F.excelsior	tig00003157_pilon	F.excelsior:Fe_g4065	130488	124147	8	MATCHES	F.pennsylvanica	Chr22	F.pennsylvanica:Fp_g46910	3456199	3467114	314	1e-50	6
F.excelsior	tig00003157_pilon	F.excelsior:Fe_g4070	200218	202124	13	MATCHES	F.pennsylvanica	Chr22	F.pennsylvanica:Fp_g46907	3407838	3403978	311	1e-50	5
F.excelsior	tig00003157_pilon	F.excelsior:Fe_g4071	215775	213808	14	MATCHES	F.pennsylvanica	Chr22	F.pennsylvanica:Fp_g46906	3395072	3401050	310	1e-50	8
F.excelsior	tig00003198_pilon	F.excelsior:Fe_g4100	14226	15257	2	MATCHES	F.pennsylvanica	Chr02	F.pennsylvanica:Fp_g3762	509928	510960	35	1e-50	3
F.excelsior	tig00003198_pilon	F.excelsior:Fe_g4101.1	38552	16352	3	MATCHES	F.pennsylvanica	Chr02	F.pennsylvanica:Fp_g3763	534244	512307	36	1e-50	6
F.excelsior	tig00003242_pilon	F.excelsior:Fe_g4122.1	6403	4394	1	MATCHES	F.pennsylvanica	Chr02	F.pennsylvanica:Fp_g3782	786745	784152	51	1e-50	3
F.excelsior	tig00003242_pilon	F.excelsior:Fe_g4123.1	20426	14816	2	MATCHES	F.pennsylvanica	Chr02	F.pennsylvanica:Fp_g3783	800886	795113	52	1e-50	6
F.excelsior	tig00003284_pilon	F.excelsior:Fe_g4157	224550	225252	16	MATCHES	F.pennsylvanica	Chr11	F.pennsylvanica:Fp_g25842	7090156	7090860	505	1e-50	3
F.excelsior	tig00003284_pilon	F.excelsior:Fe_g4158	230410	227620	17	MATCHES	F.pennsylvanica	Chr11	F.pennsylvanica:Fp_g25843	7096879	7092601	506	1e-50	6
F.excelsior	tig00003284_pilon	F.excelsior:Fe_g4147.1	81189	84071	7	MATCHES	F.pennsylvanica	Chr14	F.pennsylvanica:Fp_g33506	21848382	21839339	909	1e-50	3
F.excelsior	tig00003284_pilon	F.excelsior:Fe_g4148	92231	90054	8	MATCHES	F.pennsylvanica	Chr14	F.pennsylvanica:Fp_g33507	21855256	21860253	910	1e-50	6
F.excelsior	tig00003284_pilon	F.excelsior:Fe_g4145	40403	39648	5	MATCHES	F.pennsylvanica	Chr14	F.pennsylvanica:Fp_g33511	21890809	21892530	913	1e-50	3
F.excelsior	tig00003284_pilon	F.excelsior:Fe_g4146	57987	60604	6	MATCHES	F.pennsylvanica	Chr14	F.pennsylvanica:Fp_g33508	21876017	21872833	911	1e-50	5
F.excelsior	tig00003284_pilon	F.excelsior:Fe_g4147.1	81189	84071	7	MATCHES	F.pennsylvanica	Chr14	F.pennsylvanica:Fp_g33506	21848382	21839339	909	1e-50	7
F.excelsior	tig00003284_pilon	F.excelsior:Fe_g4149	111547	116998	9	MATCHES	F.pennsylvanica	Chr14	F.pennsylvanica:Fp_g33503	21812088	21806043	907	1e-50	9
F.excelsior	tig00003284_pilon	F.excelsior:Fe_g4154	167687	166786	13	MATCHES	F.pennsylvanica	Chr14	F.pennsylvanica:Fp_g33497	21728085	21736585	902	1e-50	8
F.excelsior	tig00003284_pilon	F.excelsior:Fe_g4157	224550	225252	16	MATCHES	F.pennsylvanica	Chr14	F.pennsylvanica:Fp_g33495	21686932	21686222	901	1e-50	9
F.excelsior	tig00003284_pilon	F.excelsior:Fe_g4158	230410	227620	17	MATCHES	F.pennsylvanica	Chr14	F.pennsylvanica:Fp_g33494	21681671	21685510	900	1e-50	12
F.excelsior	tig00003284_pilon	F.excelsior:Fe_g4160	262662	263630	19	MATCHES	F.pennsylvanica	Chr14	F.pennsylvanica:Fp_g33493	21671227	21670259	899	1e-50	14
F.excelsior	tig00003284_pilon	F.excelsior:Fe_g4161	280020	280988	20	MATCHES	F.pennsylvanica	Chr14	F.pennsylvanica:Fp_g33489	21655461	21654493	895	1e-50	14
F.excelsior	tig00003284_pilon	F.excelsior:Fe_g4163	308299	308754	22	MATCHES	F.pennsylvanica	Chr14	F.pennsylvanica:Fp_g33486	21621094	21620183	893	1e-50	16
F.excelsior	tig00003290_pilon	F.excelsior:Fe_g4168	66579	67202	4	MATCHES	F.pennsylvanica	Chr19	F.pennsylvanica:Fp_g42436	11738622	11728726	418	1e-50	3
F.excelsior	tig00003290_pilon	F.excelsior:Fe_g4169	176324	182811	5	MATCHES	F.pennsylvanica	Chr19	F.pennsylvanica:Fp_g42434	11666806	11651940	417	1e-50	6
F.excelsior	tig00003298_pilon	F.excelsior:Fe_g4177	17201	18922	1	MATCHES	F.pennsylvanica	Chr01	F.pennsylvanica:Fp_g3096	51060607	51058981	2188	1e-50	3
F.excelsior	tig00003298_pilon	F.excelsior:Fe_g4178	26000	25653	2	MATCHES	F.pennsylvanica	Chr01	F.pennsylvanica:Fp_g3095	51055216	51055680	2187	1e-50	6
F.excelsior	tig00003317_pilon	F.excelsior:Fe_g4202	138139	138650	6	MATCHES	F.pennsylvanica	Chr13	F.pennsylvanica:Fp_g31358	19657490	19648565	1413	1e-50	3
F.excelsior	tig00003317_pilon	F.excelsior:Fe_g4203	140020	139439	7	MATCHES	F.pennsylvanica	Chr13	F.pennsylvanica:Fp_g31357	19647243	19648076	1412	1e-50	6
F.excelsior	tig00003322_pilon	F.excelsior:Fe_g4204	4144	9201	1	MATCHES	F.pennsylvanica	Chr04	F.pennsylvanica:Fp_g10367	30705729	30737919	1099	1e-50	3
F.excelsior	tig00003322_pilon	F.excelsior:Fe_g4206	20995	20759	3	MATCHES	F.pennsylvanica	Chr04	F.pennsylvanica:Fp_g10368	30747568	30740395	1100	1e-50	5
F.excelsior	tig00003322_pilon	F.excelsior:Fe_g4208	46125	46586	5	MATCHES	F.pennsylvanica	Chr04	F.pennsylvanica:Fp_g10369	30756651	30757292	1101	1e-50	7
F.excelsior	tig00003322_pilon	F.excelsior:Fe_g4209	57534	59126	6	MATCHES	F.pennsylvanica	Chr04	F.pennsylvanica:Fp_g10370	30761222	30762814	1102	1e-50	10
F.excelsior	tig00003322_pilon	F.excelsior:Fe_g4211.1	120538	121055	8	MATCHES	F.pennsylvanica	Chr04	F.pennsylvanica:Fp_g10371	30781426	30782409	1103	1e-50	12
F.excelsior	tig00003328_pilon	F.excelsior:Fe_g4238	345457	354205	10	MATCHES	F.pennsylvanica	Chr04	F.pennsylvanica:Fp_g9339	10145787	10135944	350	1e-50	3
F.excelsior	tig00003328_pilon	F.excelsior:Fe_g4240.1	468638	468940	12	MATCHES	F.pennsylvanica	Chr04	F.pennsylvanica:Fp_g9336	10016201	10011051	347	1e-50	4
F.excelsior	tig00003328_pilon	F.excelsior:Fe_g4242	500887	501955	14	MATCHES	F.pennsylvanica	Chr04	F.pennsylvanica:Fp_g9331	9899642	9904068	346	1e-50	6
F.excelsior	tig00003328_pilon	F.excelsior:Fe_g4243	524767	524456	15	MATCHES	F.pennsylvanica	Chr04	F.pennsylvanica:Fp_g9330	9846441	9847418	345	1e-50	9
F.excelsior	tig00003333_pilon	F.excelsior:Fe_g4251	18733	15950	1	MATCHES	F.pennsylvanica	Chr01	F.pennsylvanica:Fp_g67	517955	512783	48	1e-50	3
F.excelsior	tig00003333_pilon	F.excelsior:Fe_g4253	47296	48224	3	MATCHES	F.pennsylvanica	Chr01	F.pennsylvanica:Fp_g72	535923	536808	51	1e-50	4
F.excelsior	tig00003333_pilon	F.excelsior:Fe_g4254.1	54002	49192	4	MATCHES	F.pennsylvanica	Chr01	F.pennsylvanica:Fp_g73	546677	537670	52	1e-50	7
F.excelsior	tig00003333_pilon	F.excelsior:Fe_g4257	61461	60868	7	MATCHES	F.pennsylvanica	Chr01	F.pennsylvanica:Fp_g74	549707	549186	53	1e-50	8
F.excelsior	tig00003337_pilon	F.excelsior:Fe_g4266	61399	68890	1	MATCHES	F.pennsylvanica	Chr06	F.pennsylvanica:Fp_g15007	19678931	19667210	659	1e-50	3
F.excelsior	tig00003337_pilon	F.excelsior:Fe_g4267	98923	97751	2	MATCHES	F.pennsylvanica	Chr06	F.pennsylvanica:Fp_g15006	19630583	19637871	658	1e-50	6
F.excelsior	tig00003349_pilon	F.excelsior:Fe_g4274	11025	11408	3	MATCHES	F.pennsylvanica	Chr07	F.pennsylvanica:Fp_g17831	26250918	26251472	1131	1e-50	3
F.excelsior	tig00003349_pilon	F.excelsior:Fe_g4275	28063	15119	4	MATCHES	F.pennsylvanica	Chr07	F.pennsylvanica:Fp_g17832	26266046	26255419	1132	1e-50	6
F.excelsior	tig00003349_pilon	F.excelsior:Fe_g4279	98788	102469	8	MATCHES	F.pennsylvanica	Chr14	F.pennsylvanica:Fp_g33535	22190908	22185980	933	1e-50	3
F.excelsior	tig00003349_pilon	F.excelsior:Fe_g4280	117096	119811	9	MATCHES	F.pennsylvanica	Chr14	F.pennsylvanica:Fp_g33534	22184472	22177718	932	1e-50	6
F.excelsior	tig00003356_pilon	F.excelsior:Fe_g4281	12194	13640	1	MATCHES	F.pennsylvanica	Chr03	F.pennsylvanica:Fp_g8326	30625744	30627204	1150	1e-50	3
F.excelsior	tig00003356_pilon	F.excelsior:Fe_g4282	23824	23291	2	MATCHES	F.pennsylvanica	Chr03	F.pennsylvanica:Fp_g8327	30641809	30641261	1151	1e-50	6
F.excelsior	tig00003356_pilon	F.excelsior:Fe_g4284.1	38001	40895	4	MATCHES	F.pennsylvanica	Chr03	F.pennsylvanica:Fp_g8328	30653529	30658546	1152	1e-50	8
F.excelsior	tig00003356_pilon	F.excelsior:Fe_g4287	58643	58164	7	MATCHES	F.pennsylvanica	Chr03	F.pennsylvanica:Fp_g8332	30681107	30679947	1154	1e-50	9
F.excelsior	tig00003356_pilon	F.excelsior:Fe_g4291	135873	149935	11	MATCHES	F.pennsylvanica	Chr03	F.pennsylvanica:Fp_g8336	30743529	30749756	1156	1e-50	9
F.excelsior	tig00003356_pilon	F.excelsior:Fe_g4292.2	219017	220075	12	MATCHES	F.pennsylvanica	Chr03	F.pennsylvanica:Fp_g8337	30847708	30849146	1157	1e-50	12
F.excelsior	tig00003356_pilon	F.excelsior:Fe_g4293	248768	252219	13	MATCHES	F.pennsylvanica	Chr03	F.pennsylvanica:Fp_g8340	30870165	30873611	1159	1e-50	14
F.excelsior	tig00003356_pilon	F.excelsior:Fe_g4296.1	284161	282232	16	MATCHES	F.pennsylvanica	Chr03	F.pennsylvanica:Fp_g8343	30921784	30919847	1160	1e-50	15
F.excelsior	tig00003356_pilon	F.excelsior:Fe_g4297	297930	297549	17	MATCHES	F.pennsylvanica	Chr03	F.pennsylvanica:Fp_g8344	30930749	30930179	1161	1e-50	18
F.excelsior	tig00003356_pilon	F.excelsior:Fe_g4298.2	306580	307729	18	MATCHES	F.pennsylvanica	Chr03	F.pennsylvanica:Fp_g8345	30944674	30945842	1162	1e-50	21
F.excelsior	tig00003356_pilon	F.excelsior:Fe_g4300	331403	330329	19	MATCHES	F.pennsylvanica	Chr03	F.pennsylvanica:Fp_g8347	30962108	30961025	1163	1e-50	24
F.excelsior	tig00003356_pilon	F.excelsior:Fe_g4302	345771	348749	21	MATCHES	F.pennsylvanica	Chr03	F.pennsylvanica:Fp_g8349	30977066	30982964	1164	1e-50	26
F.excelsior	tig00003356_pilon	F.excelsior:Fe_g4304	366347	374055	23	MATCHES	F.pennsylvanica	Chr03	F.pennsylvanica:Fp_g8352	31007897	31011605	1167	1e-50	27
F.excelsior	tig00003356_pilon	F.excelsior:Fe_g4305	408165	407360	24	MATCHES	F.pennsylvanica	Chr03	F.pennsylvanica:Fp_g8354	31025886	31023986	1169	1e-50	29
F.excelsior	tig00003356_pilon	F.excelsior:Fe_g4306	431015	422410	25	MATCHES	F.pennsylvanica	Chr03	F.pennsylvanica:Fp_g8355	31036582	31034811	1170	1e-50	32
F.excelsior	tig00003356_pilon	F.excelsior:Fe_g4307	444559	443750	26	MATCHES	F.pennsylvanica	Chr03	F.pennsylvanica:Fp_g8356	31042538	31041762	1171	1e-50	35
F.excelsior	tig00003356_pilon	F.excelsior:Fe_g4311	482369	477726	29	MATCHES	F.pennsylvanica	Chr03	F.pennsylvanica:Fp_g8365	31095536	31090778	1175	1e-50	35
F.excelsior	tig00003356_pilon	F.excelsior:Fe_g4313	515130	515782	31	MATCHES	F.pennsylvanica	Chr03	F.pennsylvanica:Fp_g8369	31133070	31133726	1177	1e-50	37
F.excelsior	tig00003356_pilon	F.excelsior:Fe_g4314	524360	524806	32	MATCHES	F.pennsylvanica	Chr03	F.pennsylvanica:Fp_g8371	31147527	31147973	1178	1e-50	40
F.excelsior	tig00003356_pilon	F.excelsior:Fe_g4315	536070	536517	33	MATCHES	F.pennsylvanica	Chr03	F.pennsylvanica:Fp_g8372	31152217	31153097	1179	1e-50	43
F.excelsior	tig00003356_pilon	F.excelsior:Fe_g4318	569366	564227	36	MATCHES	F.pennsylvanica	Chr03	F.pennsylvanica:Fp_g8375	31169477	31164601	1181	1e-50	44
F.excelsior	tig00003356_pilon	F.excelsior:Fe_g4319	576811	578876	37	MATCHES	F.pennsylvanica	Chr03	F.pennsylvanica:Fp_g8377	31179890	31182325	1183	1e-50	46
F.excelsior	tig00003356_pilon	F.excelsior:Fe_g4320	588263	593220	38	MATCHES	F.pennsylvanica	Chr03	F.pennsylvanica:Fp_g8378	31189880	31195020	1184	1e-50	49
F.excelsior	tig00003356_pilon	F.excelsior:Fe_g4321.2	601187	606491	39	MATCHES	F.pennsylvanica	Chr03	F.pennsylvanica:Fp_g8379	31197723	31205036	1185	1e-50	52
F.excelsior	tig00003356_pilon	F.excelsior:Fe_g4322	612348	610546	40	MATCHES	F.pennsylvanica	Chr03	F.pennsylvanica:Fp_g8380	31211480	31208399	1186	1e-50	55
F.excelsior	tig00003356_pilon	F.excelsior:Fe_g4323	625196	630068	41	MATCHES	F.pennsylvanica	Chr03	F.pennsylvanica:Fp_g8381	31228995	31234292	1187	1e-50	58
F.excelsior	tig00003356_pilon	F.excelsior:Fe_g4324	636045	631613	42	MATCHES	F.pennsylvanica	Chr03	F.pennsylvanica:Fp_g8382	31240561	31235848	1188	1e-50	61
F.excelsior	tig00003356_pilon	F.excelsior:Fe_g4327	683177	680457	44	MATCHES	F.pennsylvanica	Chr03	F.pennsylvanica:Fp_g8386	31261356	31257925	1191	1e-50	62
F.excelsior	tig00003356_pilon	F.excelsior:Fe_g4329	700041	697380	46	MATCHES	F.pennsylvanica	Chr03	F.pennsylvanica:Fp_g8388	31282346	31279693	1193	1e-50	64
F.excelsior	tig00003356_pilon	F.excelsior:Fe_g4330	711962	712402	47	MATCHES	F.pennsylvanica	Chr03	F.pennsylvanica:Fp_g8389	31283709	31284149	1194	1e-50	67
F.excelsior	tig00003357_pilon	F.excelsior:Fe_g4333	27524	37600	1	MATCHES	F.pennsylvanica	Chr04	F.pennsylvanica:Fp_g9257	8373558	8378520	291	1e-50	3
F.excelsior	tig00003357_pilon	F.excelsior:Fe_g4336	114714	111505	4	MATCHES	F.pennsylvanica	Chr04	F.pennsylvanica:Fp_g9259	8441046	8438318	293	1e-50	4
F.excelsior	tig00003357_pilon	F.excelsior:Fe_g4337	140009	141212	5	MATCHES	F.pennsylvanica	Chr04	F.pennsylvanica:Fp_g9260	8470229	8473169	294	1e-50	7
F.excelsior	tig00003357_pilon	F.excelsior:Fe_g4338	194146	194613	6	MATCHES	F.pennsylvanica	Chr04	F.pennsylvanica:Fp_g9262	8517191	8518123	296	1e-50	9
F.excelsior	tig00003357_pilon	F.excelsior:Fe_g4340	214593	217819	8	MATCHES	F.pennsylvanica	Chr04	F.pennsylvanica:Fp_g9263	8539055	8542900	297	1e-50	11
F.excelsior	tig00003374_pilon	F.excelsior:Fe_g4348	7062	1494	1	MATCHES	F.pennsylvanica	Chr06	F.pennsylvanica:Fp_g14234	2965915	2955145	162	1e-50	3
F.excelsior	tig00003374_pilon	F.excelsior:Fe_g4351	34190	34907	4	MATCHES	F.pennsylvanica	Chr06	F.pennsylvanica:Fp_g14238	2999003	3000685	163	1e-50	4
F.excelsior	tig00003374_pilon	F.excelsior:Fe_g4354	56519	60977	6	MATCHES	F.pennsylvanica	Chr06	F.pennsylvanica:Fp_g14240	3015313	3020398	164	1e-50	6
F.excelsior	tig00003374_pilon	F.excelsior:Fe_g4350	25854	32412	3	MATCHES	F.pennsylvanica	Chr15	F.pennsylvanica:Fp_g34287	3354665	3357692	176	1e-50	3
F.excelsior	tig00003374_pilon	F.excelsior:Fe_g4351	34190	34907	4	MATCHES	F.pennsylvanica	Chr15	F.pennsylvanica:Fp_g34288	3361958	3363712	177	1e-50	6
F.excelsior	tig00003377_pilon	F.excelsior:Fe_g4358.1	43179	45564	3	MATCHES	F.pennsylvanica	Chr10	F.pennsylvanica:Fp_g24268	3340127	3337031	246	1e-50	3
F.excelsior	tig00003377_pilon	F.excelsior:Fe_g4359	49706	50281	4	MATCHES	F.pennsylvanica	Chr10	F.pennsylvanica:Fp_g24269	3317436	3316885	245	1e-50	6
F.excelsior	tig00003388_pilon	F.excelsior:Fe_g4367	40688	40452	1	MATCHES	F.pennsylvanica	Chr05	F.pennsylvanica:Fp_g13150	32512782	32512034	1389	1e-50	3
F.excelsior	tig00003388_pilon	F.excelsior:Fe_g4368	60477	73434	2	MATCHES	F.pennsylvanica	Chr05	F.pennsylvanica:Fp_g13152	32524196	32525612	1390	1e-50	6
F.excelsior	tig00003388_pilon	F.excelsior:Fe_g4370	79095	76667	4	MATCHES	F.pennsylvanica	Chr05	F.pennsylvanica:Fp_g13154	32546700	32543608	1392	1e-50	8
F.excelsior	tig00003388_pilon	F.excelsior:Fe_g4374.1	103835	101773	8	MATCHES	F.pennsylvanica	Chr05	F.pennsylvanica:Fp_g13157	32568374	32566186	1393	1e-50	8
F.excelsior	tig00003388_pilon	F.excelsior:Fe_g4375	114625	110585	9	MATCHES	F.pennsylvanica	Chr05	F.pennsylvanica:Fp_g13159	32579455	32575383	1394	1e-50	11
F.excelsior	tig00003388_pilon	F.excelsior:Fe_g4378	180912	183671	11	MATCHES	F.pennsylvanica	Chr05	F.pennsylvanica:Fp_g13163	32637563	32646975	1397	1e-50	12
F.excelsior	tig00003423_pilon	F.excelsior:Fe_g4387	11866	12312	1	MATCHES	F.pennsylvanica	Chr16	F.pennsylvanica:Fp_g37217	18693780	18695498	771	1e-50	3
F.excelsior	tig00003423_pilon	F.excelsior:Fe_g4389	48329	53946	3	MATCHES	F.pennsylvanica	Chr16	F.pennsylvanica:Fp_g37219	18760700	18766904	773	1e-50	5
F.excelsior	tig00003423_pilon	F.excelsior:Fe_g4391.1	64846	72631	5	MATCHES	F.pennsylvanica	Chr16	F.pennsylvanica:Fp_g37220	18777598	18784911	774	1e-50	7
F.excelsior	tig00003423_pilon	F.excelsior:Fe_g4392	90233	77323	6	MATCHES	F.pennsylvanica	Chr16	F.pennsylvanica:Fp_g37221	18794937	18791207	775	1e-50	10
F.excelsior	tig00003423_pilon	F.excelsior:Fe_g4393	118102	116908	7	MATCHES	F.pennsylvanica	Chr16	F.pennsylvanica:Fp_g37223	18848387	18841582	777	1e-50	12
F.excelsior	tig00003423_pilon	F.excelsior:Fe_g4394	145570	145017	8	MATCHES	F.pennsylvanica	Chr16	F.pennsylvanica:Fp_g37224	18867110	18865921	778	1e-50	15
F.excelsior	tig00003423_pilon	F.excelsior:Fe_g4396	215820	225649	9	MATCHES	F.pennsylvanica	Chr16	F.pennsylvanica:Fp_g37226	18916746	18918127	779	1e-50	18
F.excelsior	tig00003423_pilon	F.excelsior:Fe_g4397	251086	249604	10	MATCHES	F.pennsylvanica	Chr16	F.pennsylvanica:Fp_g37228	18947512	18946073	781	1e-50	20
F.excelsior	tig00003423_pilon	F.excelsior:Fe_g4401	294230	297757	14	MATCHES	F.pennsylvanica	Chr16	F.pennsylvanica:Fp_g37230	18993579	18997540	782	1e-50	20
F.excelsior	tig00003423_pilon	F.excelsior:Fe_g4402	301167	300694	15	MATCHES	F.pennsylvanica	Chr16	F.pennsylvanica:Fp_g37231	19001963	19001238	783	1e-50	23
F.excelsior	tig00003423_pilon	F.excelsior:Fe_g4407	373711	370432	20	MATCHES	F.pennsylvanica	Chr16	F.pennsylvanica:Fp_g37236	19104224	19096961	786	1e-50	22
F.excelsior	tig00003423_pilon	F.excelsior:Fe_g4409	394801	395292	22	MATCHES	F.pennsylvanica	Chr16	F.pennsylvanica:Fp_g37237	19121133	19122406	787	1e-50	24
F.excelsior	tig00003423_pilon	F.excelsior:Fe_g4410	400777	396428	23	MATCHES	F.pennsylvanica	Chr16	F.pennsylvanica:Fp_g37238	19126591	19123403	788	1e-50	27
F.excelsior	tig00003434_pilon	F.excelsior:Fe_g4422	114955	114149	5	MATCHES	F.pennsylvanica	Chr16	F.pennsylvanica:Fp_g37442	21845133	21844363	936	1e-50	3
F.excelsior	tig00003434_pilon	F.excelsior:Fe_g4423	152830	162180	6	MATCHES	F.pennsylvanica	Chr16	F.pennsylvanica:Fp_g37444	21866714	21880674	937	1e-50	6
F.excelsior	tig00003447_pilon	F.excelsior:Fe_g4431	3284	1864	1	MATCHES	F.pennsylvanica	Chr02	F.pennsylvanica:Fp_g5668	30858480	30856776	1378	1e-50	3
F.excelsior	tig00003447_pilon	F.excelsior:Fe_g4432.1	61056	55968	2	MATCHES	F.pennsylvanica	Chr02	F.pennsylvanica:Fp_g5672	30951785	30948085	1379	1e-50	6
F.excelsior	tig00003460_pilon	F.excelsior:Fe_g4444	5109	5720	2	MATCHES	F.pennsylvanica	Chr14	F.pennsylvanica:Fp_g32660	9028701	9024381	386	1e-50	3
F.excelsior	tig00003460_pilon	F.excelsior:Fe_g4445	16184	15398	3	MATCHES	F.pennsylvanica	Chr14	F.pennsylvanica:Fp_g32659	9019488	9020715	385	1e-50	6
F.excelsior	tig00003460_pilon	F.excelsior:Fe_g4446	116602	117515	4	MATCHES	F.pennsylvanica	Chr14	F.pennsylvanica:Fp_g32655	8937825	8936900	382	1e-50	7
F.excelsior	tig00003460_pilon	F.excelsior:Fe_g4447	140797	140257	5	MATCHES	F.pennsylvanica	Chr14	F.pennsylvanica:Fp_g32650	8904006	8915434	381	1e-50	10
F.excelsior	tig00003460_pilon	F.excelsior:Fe_g4448	188119	185108	6	MATCHES	F.pennsylvanica	Chr14	F.pennsylvanica:Fp_g32649	8875958	8889957	380	1e-50	13
F.excelsior	tig00003460_pilon	F.excelsior:Fe_g4450	257022	256651	8	MATCHES	F.pennsylvanica	Chr14	F.pennsylvanica:Fp_g32647	8807679	8808047	378	1e-50	15
F.excelsior	tig00003460_pilon	F.excelsior:Fe_g4451.1	286483	284918	9	MATCHES	F.pennsylvanica	Chr14	F.pennsylvanica:Fp_g32645	8792140	8795004	377	1e-50	18
F.excelsior	tig00003460_pilon	F.excelsior:Fe_g4452.1	302299	298267	10	MATCHES	F.pennsylvanica	Chr14	F.pennsylvanica:Fp_g32644	8780845	8786455	376	1e-50	21
F.excelsior	tig00003460_pilon	F.excelsior:Fe_g4453	329773	325265	11	MATCHES	F.pennsylvanica	Chr14	F.pennsylvanica:Fp_g32643	8737149	8742623	375	1e-50	24
F.excelsior	tig00003460_pilon	F.excelsior:Fe_g4455	371004	369241	13	MATCHES	F.pennsylvanica	Chr14	F.pennsylvanica:Fp_g32641	8669891	8674183	373	1e-50	26
F.excelsior	tig00003460_pilon	F.excelsior:Fe_g4456.1	388940	384142	14	MATCHES	F.pennsylvanica	Chr14	F.pennsylvanica:Fp_g32640	8657749	8660873	372	1e-50	29
F.excelsior	tig00003460_pilon	F.excelsior:Fe_g4460	523947	524690	18	MATCHES	F.pennsylvanica	Chr14	F.pennsylvanica:Fp_g32635	8560121	8553353	368	1e-50	29
F.excelsior	tig00003460_pilon	F.excelsior:Fe_g4462	569941	567640	20	MATCHES	F.pennsylvanica	Chr14	F.pennsylvanica:Fp_g32631	8519129	8523763	367	1e-50	31
F.excelsior	tig00003460_pilon	F.excelsior:Fe_g4463	582532	583179	21	MATCHES	F.pennsylvanica	Chr14	F.pennsylvanica:Fp_g32629	8513058	8512645	366	1e-50	34
F.excelsior	tig00003460_pilon	F.excelsior:Fe_g4465	605335	608274	23	MATCHES	F.pennsylvanica	Chr14	F.pennsylvanica:Fp_g32627	8499460	8494169	364	1e-50	36
F.excelsior	tig00003475_pilon	F.excelsior:Fe_g4482	86528	89661	6	MATCHES	F.pennsylvanica	Chr17	F.pennsylvanica:Fp_g39727	27798105	27795857	1395	1e-50	3
F.excelsior	tig00003475_pilon	F.excelsior:Fe_g4483	98094	97585	7	MATCHES	F.pennsylvanica	Chr17	F.pennsylvanica:Fp_g39726	27763980	27764489	1394	1e-50	6
F.excelsior	tig00003475_pilon	F.excelsior:Fe_g4484.1	105280	103851	8	MATCHES	F.pennsylvanica	Chr17	F.pennsylvanica:Fp_g39723	27734745	27737460	1391	1e-50	7
F.excelsior	tig00003475_pilon	F.excelsior:Fe_g4485	111753	112190	9	MATCHES	F.pennsylvanica	Chr17	F.pennsylvanica:Fp_g39722	27731581	27731141	1390	1e-50	10
F.excelsior	tig00003475_pilon	F.excelsior:Fe_g4486	124598	123501	10	MATCHES	F.pennsylvanica	Chr17	F.pennsylvanica:Fp_g39719	27703514	27708018	1387	1e-50	11
F.excelsior	tig00003490_pilon	F.excelsior:Fe_g4498	24744	23774	1	MATCHES	F.pennsylvanica	Chr13	F.pennsylvanica:Fp_g31865	31594071	31593099	1745	1e-50	3
F.excelsior	tig00003490_pilon	F.excelsior:Fe_g4500	110134	110391	3	MATCHES	F.pennsylvanica	Chr13	F.pennsylvanica:Fp_g31868	31626979	31627479	1747	1e-50	5
F.excelsior	tig00003490_pilon	F.excelsior:Fe_g4504	226406	227537	7	MATCHES	F.pennsylvanica	Chr13	F.pennsylvanica:Fp_g31871	31664859	31666004	1748	1e-50	5
F.excelsior	tig00003490_pilon	F.excelsior:Fe_g4505	231390	234963	8	MATCHES	F.pennsylvanica	Chr13	F.pennsylvanica:Fp_g31872	31670451	31674507	1749	1e-50	8
F.excelsior	tig00003490_pilon	F.excelsior:Fe_g4509.2	315951	315610	12	MATCHES	F.pennsylvanica	Chr13	F.pennsylvanica:Fp_g31876	31719188	31718541	1753	1e-50	8
F.excelsior	tig00003505_pilon	F.excelsior:Fe_g4517.1	166670	176230	5	MATCHES	F.pennsylvanica	Chr08	F.pennsylvanica:Fp_g19385	11363569	11354157	805	1e-50	3
F.excelsior	tig00003505_pilon	F.excelsior:Fe_g4519	191762	189068	7	MATCHES	F.pennsylvanica	Chr08	F.pennsylvanica:Fp_g19383	11331450	11333996	803	1e-50	5
F.excelsior	tig00003505_pilon	F.excelsior:Fe_g4520	211521	211952	8	MATCHES	F.pennsylvanica	Chr08	F.pennsylvanica:Fp_g19381	11306526	11298075	801	1e-50	7
F.excelsior	tig00003505_pilon	F.excelsior:Fe_g4521	229715	221645	9	MATCHES	F.pennsylvanica	Chr08	F.pennsylvanica:Fp_g19380	11285268	11290314	800	1e-50	10
F.excelsior	tig00003512_pilon	F.excelsior:Fe_g4526.1	80353	79543	3	MATCHES	F.pennsylvanica	Chr16	F.pennsylvanica:Fp_g36877	10205014	10204177	549	1e-50	3
F.excelsior	tig00003512_pilon	F.excelsior:Fe_g4527	81629	86012	4	MATCHES	F.pennsylvanica	Chr16	F.pennsylvanica:Fp_g36878	10206090	10206887	550	1e-50	6
F.excelsior	tig00003546_pilon	F.excelsior:Fe_g4553	18416	16498	2	MATCHES	F.pennsylvanica	Chr18	F.pennsylvanica:Fp_g40325	2101913	2103714	189	1e-50	3
F.excelsior	tig00003546_pilon	F.excelsior:Fe_g4554	29897	30493	3	MATCHES	F.pennsylvanica	Chr18	F.pennsylvanica:Fp_g40324	2089436	2088613	188	1e-50	6
F.excelsior	tig00003546_pilon	F.excelsior:Fe_g4555	35530	32589	4	MATCHES	F.pennsylvanica	Chr18	F.pennsylvanica:Fp_g40323	2083224	2086552	187	1e-50	9
F.excelsior	tig00003546_pilon	F.excelsior:Fe_g4556.1	42070	47904	5	MATCHES	F.pennsylvanica	Chr18	F.pennsylvanica:Fp_g40321	2074556	2065721	186	1e-50	12
F.excelsior	tig00003546_pilon	F.excelsior:Fe_g4557	59268	59914	6	MATCHES	F.pennsylvanica	Chr18	F.pennsylvanica:Fp_g40318	2049075	2048199	185	1e-50	15
F.excelsior	tig00003546_pilon	F.excelsior:Fe_g4560	90685	92048	9	MATCHES	F.pennsylvanica	Chr18	F.pennsylvanica:Fp_g40315	2027131	2025709	184	1e-50	16
F.excelsior	tig00003546_pilon	F.excelsior:Fe_g4562	93834	93421	11	MATCHES	F.pennsylvanica	Chr18	F.pennsylvanica:Fp_g40314	2023345	2024343	183	1e-50	18
F.excelsior	tig00003546_pilon	F.excelsior:Fe_g4563	107551	106763	12	MATCHES	F.pennsylvanica	Chr18	F.pennsylvanica:Fp_g40313	2009281	2010608	182	1e-50	21
F.excelsior	tig00003546_pilon	F.excelsior:Fe_g4564	118516	119921	13	MATCHES	F.pennsylvanica	Chr18	F.pennsylvanica:Fp_g40312	2004236	1998596	181	1e-50	24
F.excelsior	tig00003546_pilon	F.excelsior:Fe_g4565	123780	126960	14	MATCHES	F.pennsylvanica	Chr18	F.pennsylvanica:Fp_g40310	1994762	1992722	179	1e-50	26
F.excelsior	tig00003546_pilon	F.excelsior:Fe_g4566	139702	137897	15	MATCHES	F.pennsylvanica	Chr18	F.pennsylvanica:Fp_g40309	1982829	1986009	178	1e-50	29
F.excelsior	tig00003546_pilon	F.excelsior:Fe_g4568	154563	152022	16	MATCHES	F.pennsylvanica	Chr18	F.pennsylvanica:Fp_g40308	1970650	1973139	177	1e-50	32
F.excelsior	tig00003546_pilon	F.excelsior:Fe_g4569	156629	155729	17	MATCHES	F.pennsylvanica	Chr18	F.pennsylvanica:Fp_g40307	1964923	1965828	176	1e-50	35
F.excelsior	tig00003546_pilon	F.excelsior:Fe_g4570	176041	177036	18	MATCHES	F.pennsylvanica	Chr18	F.pennsylvanica:Fp_g40306	1957925	1954821	175	1e-50	38
F.excelsior	tig00003546_pilon	F.excelsior:Fe_g4574	182117	182857	22	MATCHES	F.pennsylvanica	Chr18	F.pennsylvanica:Fp_g40302	1930401	1929454	171	1e-50	38
F.excelsior	tig00003546_pilon	F.excelsior:Fe_g4575	189009	197207	23	MATCHES	F.pennsylvanica	Chr18	F.pennsylvanica:Fp_g40300	1918337	1902780	169	1e-50	40
F.excelsior	tig00003546_pilon	F.excelsior:Fe_g4576.1	216002	206141	24	MATCHES	F.pennsylvanica	Chr18	F.pennsylvanica:Fp_g40299	1892616	1898626	168	1e-50	43
F.excelsior	tig00003546_pilon	F.excelsior:Fe_g4553	18416	16498	2	MATCHES	F.pennsylvanica	Chr22	F.pennsylvanica:Fp_g46704	1708612	1710553	151	1e-50	3
F.excelsior	tig00003546_pilon	F.excelsior:Fe_g4554	29897	30493	3	MATCHES	F.pennsylvanica	Chr22	F.pennsylvanica:Fp_g46700	1688483	1687529	150	1e-50	6
F.excelsior	tig00003546_pilon	F.excelsior:Fe_g4555	35530	32589	4	MATCHES	F.pennsylvanica	Chr22	F.pennsylvanica:Fp_g46699	1678213	1681534	149	1e-50	9
F.excelsior	tig00003546_pilon	F.excelsior:Fe_g4558	68032	60685	7	MATCHES	F.pennsylvanica	Chr22	F.pennsylvanica:Fp_g46692	1615347	1627640	145	1e-50	9
F.excelsior	tig00003551_pilon	F.excelsior:Fe_g4588	4429	4758	1	MATCHES	F.pennsylvanica	Chr01	F.pennsylvanica:Fp_g551	5421729	5423249	412	1e-50	3
F.excelsior	tig00003551_pilon	F.excelsior:Fe_g4589	8240	14326	2	MATCHES	F.pennsylvanica	Chr01	F.pennsylvanica:Fp_g552	5424931	5428502	413	1e-50	6
F.excelsior	tig00003551_pilon	F.excelsior:Fe_g4593.1	50365	40059	6	MATCHES	F.pennsylvanica	Chr01	F.pennsylvanica:Fp_g555	5458388	5450558	415	1e-50	6
F.excelsior	tig00003574_pilon	F.excelsior:Fe_g4596	10431	9433	1	MATCHES	F.pennsylvanica	Chr12	F.pennsylvanica:Fp_g28901	29833910	29834922	1281	1e-50	3
F.excelsior	tig00003574_pilon	F.excelsior:Fe_g4597.1	17168	18106	2	MATCHES	F.pennsylvanica	Chr12	F.pennsylvanica:Fp_g28899	29815395	29814454	1280	1e-50	6
F.excelsior	tig00003574_pilon	F.excelsior:Fe_g4600	64070	43799	4	MATCHES	F.pennsylvanica	Chr12	F.pennsylvanica:Fp_g28897	29781625	29791372	1278	1e-50	8
F.excelsior	tig00003574_pilon	F.excelsior:Fe_g4601	92587	71043	5	MATCHES	F.pennsylvanica	Chr12	F.pennsylvanica:Fp_g28895	29742137	29760499	1276	1e-50	10
F.excelsior	tig00003574_pilon	F.excelsior:Fe_g4602	113216	95650	6	MATCHES	F.pennsylvanica	Chr12	F.pennsylvanica:Fp_g28892	29715583	29718619	1274	1e-50	12
F.excelsior	tig00003574_pilon	F.excelsior:Fe_g4604	156113	171683	8	MATCHES	F.pennsylvanica	Chr12	F.pennsylvanica:Fp_g28889	29671588	29657141	1272	1e-50	14
F.excelsior	tig00003574_pilon	F.excelsior:Fe_g4606	209841	211363	9	MATCHES	F.pennsylvanica	Chr12	F.pennsylvanica:Fp_g28885	29600729	29599902	1268	1e-50	14
F.excelsior	tig00003574_pilon	F.excelsior:Fe_g4607	221692	222369	10	MATCHES	F.pennsylvanica	Chr12	F.pennsylvanica:Fp_g28883	29584901	29584256	1266	1e-50	16
F.excelsior	tig00003574_pilon	F.excelsior:Fe_g4608	223853	224161	11	MATCHES	F.pennsylvanica	Chr12	F.pennsylvanica:Fp_g28882	29581860	29582366	1265	1e-50	19
F.excelsior	tig00003578_pilon	F.excelsior:Fe_g4611	54928	61777	1	MATCHES	F.pennsylvanica	Chr23	F.pennsylvanica:Fp_g48304	4519556	4531442	104	1e-50	3
F.excelsior	tig00003578_pilon	F.excelsior:Fe_g4612	90288	92504	2	MATCHES	F.pennsylvanica	Chr23	F.pennsylvanica:Fp_g48302	4443816	4449129	103	1e-50	6
F.excelsior	tig00003581_pilon	F.excelsior:Fe_g4616	64878	64406	1	MATCHES	F.pennsylvanica	Chr08	F.pennsylvanica:Fp_g20084	26227329	26226405	1250	1e-50	3
F.excelsior	tig00003581_pilon	F.excelsior:Fe_g4617	71286	74569	2	MATCHES	F.pennsylvanica	Chr08	F.pennsylvanica:Fp_g20082	26198442	26194300	1249	1e-50	6
F.excelsior	tig00003581_pilon	F.excelsior:Fe_g4621	136056	136358	6	MATCHES	F.pennsylvanica	Chr08	F.pennsylvanica:Fp_g20079	26140204	26139764	1247	1e-50	6
F.excelsior	tig00003587_pilon	F.excelsior:Fe_g4640	105348	97985	12	MATCHES	F.pennsylvanica	Chr01	F.pennsylvanica:Fp_g787	8380779	8382765	592	1e-50	3
F.excelsior	tig00003587_pilon	F.excelsior:Fe_g4643	136056	135634	15	MATCHES	F.pennsylvanica	Chr01	F.pennsylvanica:Fp_g784	8305345	8307283	589	1e-50	4
F.excelsior	tig00003587_pilon	F.excelsior:Fe_g4645	173335	176160	17	MATCHES	F.pennsylvanica	Chr01	F.pennsylvanica:Fp_g781	8265714	8263490	586	1e-50	5
F.excelsior	tig00003587_pilon	F.excelsior:Fe_g4647	193488	193083	19	MATCHES	F.pennsylvanica	Chr01	F.pennsylvanica:Fp_g780	8251580	8252245	585	1e-50	7
F.excelsior	tig00003587_pilon	F.excelsior:Fe_g4649	198022	198366	21	MATCHES	F.pennsylvanica	Chr01	F.pennsylvanica:Fp_g777	8217306	8216521	584	1e-50	9
F.excelsior	tig00003587_pilon	F.excelsior:Fe_g4651	246470	245373	23	MATCHES	F.pennsylvanica	Chr01	F.pennsylvanica:Fp_g775	8153798	8154877	582	1e-50	11
F.excelsior	tig00003587_pilon	F.excelsior:Fe_g4653.1	277743	273949	25	MATCHES	F.pennsylvanica	Chr01	F.pennsylvanica:Fp_g774	8128627	8133141	581	1e-50	13
F.excelsior	tig00003587_pilon	F.excelsior:Fe_g4635	53395	55545	7	MATCHES	F.pennsylvanica	Chr03	F.pennsylvanica:Fp_g8022	27279248	27281691	936	1e-50	3
F.excelsior	tig00003587_pilon	F.excelsior:Fe_g4637	67544	66416	9	MATCHES	F.pennsylvanica	Chr03	F.pennsylvanica:Fp_g8023	27285405	27283307	937	1e-50	5
F.excelsior	tig00003587_pilon	F.excelsior:Fe_g4639.2	89832	89236	11	MATCHES	F.pennsylvanica	Chr03	F.pennsylvanica:Fp_g8026	27300550	27299954	939	1e-50	7
F.excelsior	tig00003587_pilon	F.excelsior:Fe_g4643	136056	135634	15	MATCHES	F.pennsylvanica	Chr03	F.pennsylvanica:Fp_g8030	27342338	27340186	942	1e-50	7
F.excelsior	tig00003587_pilon	F.excelsior:Fe_g4645	173335	176160	17	MATCHES	F.pennsylvanica	Chr03	F.pennsylvanica:Fp_g8032	27385339	27388242	943	1e-50	9
F.excelsior	tig00003587_pilon	F.excelsior:Fe_g4647	193488	193083	19	MATCHES	F.pennsylvanica	Chr03	F.pennsylvanica:Fp_g8033	27400860	27400202	944	1e-50	11
F.excelsior	tig00003587_pilon	F.excelsior:Fe_g4649	198022	198366	21	MATCHES	F.pennsylvanica	Chr03	F.pennsylvanica:Fp_g8034	27403288	27404073	945	1e-50	13
F.excelsior	tig00003587_pilon	F.excelsior:Fe_g4651	246470	245373	23	MATCHES	F.pennsylvanica	Chr03	F.pennsylvanica:Fp_g8036	27445260	27444139	947	1e-50	15
F.excelsior	tig00003587_pilon	F.excelsior:Fe_g4653.1	277743	273949	25	MATCHES	F.pennsylvanica	Chr03	F.pennsylvanica:Fp_g8038	27487888	27483421	948	1e-50	17
F.excelsior	tig00003597_pilon	F.excelsior:Fe_g4655.1	23375	21822	1	MATCHES	F.pennsylvanica	Chr02	F.pennsylvanica:Fp_g5838	33315570	33314790	1493	1e-50	3
F.excelsior	tig00003597_pilon	F.excelsior:Fe_g4656.1	48274	47054	2	MATCHES	F.pennsylvanica	Chr02	F.pennsylvanica:Fp_g5841	33406589	33405684	1495	1e-50	5
F.excelsior	tig00003597_pilon	F.excelsior:Fe_g4658	94041	94372	4	MATCHES	F.pennsylvanica	Chr02	F.pennsylvanica:Fp_g5844	33480037	33482703	1497	1e-50	7
F.excelsior	tig00003615_pilon	F.excelsior:Fe_g4659	8263	4728	1	MATCHES	F.pennsylvanica	Chr13	F.pennsylvanica:Fp_g30333	7406210	7401468	673	1e-50	3
F.excelsior	tig00003615_pilon	F.excelsior:Fe_g4660	13951	15560	2	MATCHES	F.pennsylvanica	Chr13	F.pennsylvanica:Fp_g30334	7417630	7419048	674	1e-50	6
F.excelsior	tig00003615_pilon	F.excelsior:Fe_g4661.2	18702	16298	3	MATCHES	F.pennsylvanica	Chr13	F.pennsylvanica:Fp_g30335	7423255	7420168	675	1e-50	9
F.excelsior	tig00003615_pilon	F.excelsior:Fe_g4662	46271	46552	4	MATCHES	F.pennsylvanica	Chr13	F.pennsylvanica:Fp_g30336	7436848	7437189	676	1e-50	12
F.excelsior	tig00003615_pilon	F.excelsior:Fe_g4663.1	58047	61668	5	MATCHES	F.pennsylvanica	Chr13	F.pennsylvanica:Fp_g30337	7444751	7456076	677	1e-50	15
F.excelsior	tig00003634_pilon	F.excelsior:Fe_g4682	47094	45130	2	MATCHES	F.pennsylvanica	Chr21	F.pennsylvanica:Fp_g45741	17199601	17197927	599	1e-50	3
F.excelsior	tig00003634_pilon	F.excelsior:Fe_g4683	122630	121618	3	MATCHES	F.pennsylvanica	Chr21	F.pennsylvanica:Fp_g45742	17257389	17256402	600	1e-50	6
F.excelsior	tig00003634_pilon	F.excelsior:Fe_g4684	187576	190731	4	MATCHES	F.pennsylvanica	Chr21	F.pennsylvanica:Fp_g45743	17298324	17301463	601	1e-50	9
F.excelsior	tig00003634_pilon	F.excelsior:Fe_g4685.2	192130	192708	5	MATCHES	F.pennsylvanica	Chr21	F.pennsylvanica:Fp_g45744	17302863	17303636	602	1e-50	12
F.excelsior	tig00003634_pilon	F.excelsior:Fe_g4689	269853	271532	9	MATCHES	F.pennsylvanica	Chr21	F.pennsylvanica:Fp_g45751	17393281	17394960	604	1e-50	12
F.excelsior	tig00003634_pilon	F.excelsior:Fe_g4692	354003	354761	11	MATCHES	F.pennsylvanica	Chr21	F.pennsylvanica:Fp_g45756	17465816	17463855	607	1e-50	13
F.excelsior	tig00003634_pilon	F.excelsior:Fe_g4693	361557	361940	12	MATCHES	F.pennsylvanica	Chr21	F.pennsylvanica:Fp_g45758	17474725	17475108	608	1e-50	16
F.excelsior	tig00003634_pilon	F.excelsior:Fe_g4694	368636	362952	13	MATCHES	F.pennsylvanica	Chr21	F.pennsylvanica:Fp_g45759	17481710	17475881	609	1e-50	19
F.excelsior	tig00003634_pilon	F.excelsior:Fe_g4697	403694	400798	16	MATCHES	F.pennsylvanica	Chr21	F.pennsylvanica:Fp_g45761	17512562	17509541	610	1e-50	20
F.excelsior	tig00003634_pilon	F.excelsior:Fe_g4698	438474	434901	17	MATCHES	F.pennsylvanica	Chr21	F.pennsylvanica:Fp_g45762	17520902	17517123	611	1e-50	23
F.excelsior	tig00003634_pilon	F.excelsior:Fe_g4699	441948	445452	18	MATCHES	F.pennsylvanica	Chr21	F.pennsylvanica:Fp_g45763	17531513	17535911	612	1e-50	26
F.excelsior	tig00003634_pilon	F.excelsior:Fe_g4700	449489	450295	19	MATCHES	F.pennsylvanica	Chr21	F.pennsylvanica:Fp_g45764	17538903	17539661	613	1e-50	29
F.excelsior	tig00003634_pilon	F.excelsior:Fe_g4702	471475	464444	21	MATCHES	F.pennsylvanica	Chr21	F.pennsylvanica:Fp_g45766	17558772	17552264	614	1e-50	31
F.excelsior	tig00003634_pilon	F.excelsior:Fe_g4703	490344	491471	22	MATCHES	F.pennsylvanica	Chr21	F.pennsylvanica:Fp_g45774	17619405	17620548	619	1e-50	30
F.excelsior	tig00003634_pilon	F.excelsior:Fe_g4704	526764	528638	23	MATCHES	F.pennsylvanica	Chr21	F.pennsylvanica:Fp_g45776	17669562	17671445	621	1e-50	32
F.excelsior	tig00003645_pilon	F.excelsior:Fe_g4714	18556	15393	1	MATCHES	F.pennsylvanica	Chr10	F.pennsylvanica:Fp_g23496	17302801	17305676	747	1e-50	3
F.excelsior	tig00003645_pilon	F.excelsior:Fe_g4715	26620	23914	2	MATCHES	F.pennsylvanica	Chr10	F.pennsylvanica:Fp_g23497	17273987	17280378	746	1e-50	6
F.excelsior	tig00003645_pilon	F.excelsior:Fe_g4716.1	60900	46080	3	MATCHES	F.pennsylvanica	Chr10	F.pennsylvanica:Fp_g23498	17240648	17265062	745	1e-50	9
F.excelsior	tig00003647_pilon	F.excelsior:Fe_g4717	9911	9267	1	MATCHES	F.pennsylvanica	Chr20	F.pennsylvanica:Fp_g44394	16940039	16936985	660	1e-50	3
F.excelsior	tig00003647_pilon	F.excelsior:Fe_g4718	26570	25986	2	MATCHES	F.pennsylvanica	Chr20	F.pennsylvanica:Fp_g44398	16948651	16948031	661	1e-50	6
F.excelsior	tig00003647_pilon	F.excelsior:Fe_g4720	38540	38304	4	MATCHES	F.pennsylvanica	Chr20	F.pennsylvanica:Fp_g44400	16962251	16961940	662	1e-50	8
F.excelsior	tig00003647_pilon	F.excelsior:Fe_g4721	40719	42212	5	MATCHES	F.pennsylvanica	Chr20	F.pennsylvanica:Fp_g44401	16965031	16966583	663	1e-50	11
F.excelsior	tig00003647_pilon	F.excelsior:Fe_g4725	55869	55037	9	MATCHES	F.pennsylvanica	Chr20	F.pennsylvanica:Fp_g44403	16984432	16982051	665	1e-50	11
F.excelsior	tig00003647_pilon	F.excelsior:Fe_g4726	62500	69166	10	MATCHES	F.pennsylvanica	Chr20	F.pennsylvanica:Fp_g44404	16993956	16999953	666	1e-50	14
F.excelsior	tig00003647_pilon	F.excelsior:Fe_g4727.1	74480	72980	11	MATCHES	F.pennsylvanica	Chr20	F.pennsylvanica:Fp_g44406	17008436	17006818	668	1e-50	16
F.excelsior	tig00003647_pilon	F.excelsior:Fe_g4728	92719	93399	12	MATCHES	F.pennsylvanica	Chr20	F.pennsylvanica:Fp_g44409	17034241	17039668	671	1e-50	17
F.excelsior	tig00003647_pilon	F.excelsior:Fe_g4730	102475	111145	14	MATCHES	F.pennsylvanica	Chr20	F.pennsylvanica:Fp_g44410	17040955	17050179	672	1e-50	19
F.excelsior	tig00003647_pilon	F.excelsior:Fe_g4732	156682	156304	15	MATCHES	F.pennsylvanica	Chr20	F.pennsylvanica:Fp_g44414	17078365	17077507	674	1e-50	21
F.excelsior	tig00003647_pilon	F.excelsior:Fe_g4735	193327	195618	18	MATCHES	F.pennsylvanica	Chr20	F.pennsylvanica:Fp_g44419	17110113	17104020	678	1e-50	21
F.excelsior	tig00003656_pilon	F.excelsior:Fe_g4749.1	33212	31458	4	MATCHES	F.pennsylvanica	Chr09	F.pennsylvanica:Fp_g21063	6131556	6132872	507	1e-50	3
F.excelsior	tig00003656_pilon	F.excelsior:Fe_g4751	69758	70225	6	MATCHES	F.pennsylvanica	Chr09	F.pennsylvanica:Fp_g21058	6112767	6105973	504	1e-50	4
F.excelsior	tig00003656_pilon	F.excelsior:Fe_g4753.1	71886	71500	8	MATCHES	F.pennsylvanica	Chr09	F.pennsylvanica:Fp_g21057	6104408	6104812	503	1e-50	6
F.excelsior	tig00003656_pilon	F.excelsior:Fe_g4755.1	89655	97627	10	MATCHES	F.pennsylvanica	Chr09	F.pennsylvanica:Fp_g21054	6091669	6079779	501	1e-50	8
F.excelsior	tig00003656_pilon	F.excelsior:Fe_g4760	143957	141217	15	MATCHES	F.pennsylvanica	Chr09	F.pennsylvanica:Fp_g21049	6031878	6035087	497	1e-50	7
F.excelsior	tig00003656_pilon	F.excelsior:Fe_g4763	157192	161181	18	MATCHES	F.pennsylvanica	Chr09	F.pennsylvanica:Fp_g21046	6014602	6010783	494	1e-50	8
F.excelsior	tig00003656_pilon	F.excelsior:Fe_g4764	172065	163265	19	MATCHES	F.pennsylvanica	Chr09	F.pennsylvanica:Fp_g21045	5995197	6003158	493	1e-50	11
F.excelsior	tig00003656_pilon	F.excelsior:Fe_g4765	175417	177407	20	MATCHES	F.pennsylvanica	Chr09	F.pennsylvanica:Fp_g21043	5987852	5986258	491	1e-50	13
F.excelsior	tig00003662_pilon	F.excelsior:Fe_g4770	40817	45779	1	MATCHES	F.pennsylvanica	Chr07	F.pennsylvanica:Fp_g17096	13566083	13556381	617	1e-50	3
F.excelsior	tig00003662_pilon	F.excelsior:Fe_g4771	49689	48205	2	MATCHES	F.pennsylvanica	Chr07	F.pennsylvanica:Fp_g17095	13544985	13546475	616	1e-50	6
F.excelsior	tig00003668_pilon	F.excelsior:Fe_g4774	35860	36249	3	MATCHES	F.pennsylvanica	Chr22	F.pennsylvanica:Fp_g47980	23247424	23246297	1052	1e-50	3
F.excelsior	tig00003668_pilon	F.excelsior:Fe_g4775	37540	37755	4	MATCHES	F.pennsylvanica	Chr22	F.pennsylvanica:Fp_g47979	23246214	23245516	1051	1e-50	6
F.excelsior	tig00003694_pilon	F.excelsior:Fe_g4784	92901	95878	5	MATCHES	F.pennsylvanica	Chr08	F.pennsylvanica:Fp_g18468	1364568	1367555	100	1e-50	3
F.excelsior	tig00003694_pilon	F.excelsior:Fe_g4786	114836	100610	7	MATCHES	F.pennsylvanica	Chr08	F.pennsylvanica:Fp_g18470	1385813	1375682	101	1e-50	5
F.excelsior	tig00003694_pilon	F.excelsior:Fe_g4787	119931	117164	8	MATCHES	F.pennsylvanica	Chr08	F.pennsylvanica:Fp_g18472	1398526	1392405	103	1e-50	7
F.excelsior	tig00003694_pilon	F.excelsior:Fe_g4788	134167	133898	9	MATCHES	F.pennsylvanica	Chr08	F.pennsylvanica:Fp_g18473	1415521	1415213	104	1e-50	10
F.excelsior	tig00003694_pilon	F.excelsior:Fe_g4789	151795	151130	10	MATCHES	F.pennsylvanica	Chr08	F.pennsylvanica:Fp_g18475	1428850	1427640	106	1e-50	12
F.excelsior	tig00003694_pilon	F.excelsior:Fe_g4790	160089	156440	11	MATCHES	F.pennsylvanica	Chr08	F.pennsylvanica:Fp_g18476	1440247	1434469	107	1e-50	15
F.excelsior	tig00003694_pilon	F.excelsior:Fe_g4791	170153	175983	12	MATCHES	F.pennsylvanica	Chr08	F.pennsylvanica:Fp_g18479	1451548	1470016	110	1e-50	16
F.excelsior	tig00003709_pilon	F.excelsior:Fe_g4810	76640	78797	3	MATCHES	F.pennsylvanica	Chr01	F.pennsylvanica:Fp_g1221	16081629	16084156	883	1e-50	3
F.excelsior	tig00003709_pilon	F.excelsior:Fe_g4812	132132	142420	5	MATCHES	F.pennsylvanica	Chr01	F.pennsylvanica:Fp_g1224	16138346	16149205	885	1e-50	5
F.excelsior	tig00003709_pilon	F.excelsior:Fe_g4814	210053	210817	7	MATCHES	F.pennsylvanica	Chr01	F.pennsylvanica:Fp_g1226	16170874	16173561	887	1e-50	7
F.excelsior	tig00003715_pilon	F.excelsior:Fe_g4817.1	63245	65946	3	MATCHES	F.pennsylvanica	Chr01	F.pennsylvanica:Fp_g1828	35234140	35238087	1264	1e-50	3
F.excelsior	tig00003715_pilon	F.excelsior:Fe_g4818	143837	151390	4	MATCHES	F.pennsylvanica	Chr01	F.pennsylvanica:Fp_g1830	35306498	35315785	1265	1e-50	6
F.excelsior	tig00003715_pilon	F.excelsior:Fe_g4819	180292	183326	5	MATCHES	F.pennsylvanica	Chr01	F.pennsylvanica:Fp_g1831	35342098	35345490	1266	1e-50	9
F.excelsior	tig00003715_pilon	F.excelsior:Fe_g4821	292948	292565	7	MATCHES	F.pennsylvanica	Chr01	F.pennsylvanica:Fp_g1836	35437332	35433932	1270	1e-50	9
F.excelsior	tig00003715_pilon	F.excelsior:Fe_g4822	309074	308279	8	MATCHES	F.pennsylvanica	Chr01	F.pennsylvanica:Fp_g1837	35455707	35451252	1271	1e-50	12
F.excelsior	tig00003716_pilon	F.excelsior:Fe_g4825.1	1843	9687	1	MATCHES	F.pennsylvanica	Chr22	F.pennsylvanica:Fp_g47280	7582827	7575416	589	1e-50	3
F.excelsior	tig00003716_pilon	F.excelsior:Fe_g4826	66468	67796	2	MATCHES	F.pennsylvanica	Chr22	F.pennsylvanica:Fp_g47276	7512174	7510834	587	1e-50	5
F.excelsior	tig00003716_pilon	F.excelsior:Fe_g4827	88252	87740	3	MATCHES	F.pennsylvanica	Chr22	F.pennsylvanica:Fp_g47275	7481007	7489480	586	1e-50	8
F.excelsior	tig00003716_pilon	F.excelsior:Fe_g4829	140546	140857	5	MATCHES	F.pennsylvanica	Chr22	F.pennsylvanica:Fp_g47272	7444201	7442402	583	1e-50	9
F.excelsior	tig00003735_pilon	F.excelsior:Fe_g4841	371167	348134	6	MATCHES	F.pennsylvanica	Chr07	F.pennsylvanica:Fp_g17146	15370043	15314428	648	1e-50	3
F.excelsior	tig00003735_pilon	F.excelsior:Fe_g4842	425057	423897	7	MATCHES	F.pennsylvanica	Chr07	F.pennsylvanica:Fp_g17148	15406100	15407308	649	1e-50	6
F.excelsior	tig00003735_pilon	F.excelsior:Fe_g4843	451366	429125	8	MATCHES	F.pennsylvanica	Chr07	F.pennsylvanica:Fp_g17151	15437922	15429060	651	1e-50	8
F.excelsior	tig00003735_pilon	F.excelsior:Fe_g4844	485214	495132	9	MATCHES	F.pennsylvanica	Chr07	F.pennsylvanica:Fp_g17154	15484491	15497021	654	1e-50	9
F.excelsior	tig00003735_pilon	F.excelsior:Fe_g4845	507383	511945	10	MATCHES	F.pennsylvanica	Chr07	F.pennsylvanica:Fp_g17156	15518856	15539260	655	1e-50	12
F.excelsior	tig00003735_pilon	F.excelsior:Fe_g4847	600295	603539	12	MATCHES	F.pennsylvanica	Chr07	F.pennsylvanica:Fp_g17157	15544018	15547493	656	1e-50	14
F.excelsior	tig00003735_pilon	F.excelsior:Fe_g4848.1	615810	617432	13	MATCHES	F.pennsylvanica	Chr07	F.pennsylvanica:Fp_g17158	15548634	15551265	657	1e-50	17
F.excelsior	tig00003735_pilon	F.excelsior:Fe_g4849	657653	643160	14	MATCHES	F.pennsylvanica	Chr07	F.pennsylvanica:Fp_g17159	15590490	15551731	658	1e-50	20
F.excelsior	tig00003735_pilon	F.excelsior:Fe_g4850	696816	706081	15	MATCHES	F.pennsylvanica	Chr07	F.pennsylvanica:Fp_g17161	15611644	15621610	659	1e-50	23
F.excelsior	tig00003735_pilon	F.excelsior:Fe_g4855	808206	810974	19	MATCHES	F.pennsylvanica	Chr07	F.pennsylvanica:Fp_g17163	15673511	15698155	660	1e-50	23
F.excelsior	tig00003735_pilon	F.excelsior:Fe_g4857	902126	900724	21	MATCHES	F.pennsylvanica	Chr07	F.pennsylvanica:Fp_g17165	15736571	15735188	661	1e-50	25
F.excelsior	tig00003735_pilon	F.excelsior:Fe_g4858	917431	923647	22	MATCHES	F.pennsylvanica	Chr07	F.pennsylvanica:Fp_g17166	15740294	15745891	662	1e-50	28
F.excelsior	tig00003737_pilon	F.excelsior:Fe_g4866	52577	51374	7	MATCHES	F.pennsylvanica	Chr01	F.pennsylvanica:Fp_g294	2350265	2352595	217	1e-50	3
F.excelsior	tig00003737_pilon	F.excelsior:Fe_g4867.1	61057	62477	8	MATCHES	F.pennsylvanica	Chr01	F.pennsylvanica:Fp_g292	2346322	2344231	215	1e-50	5
F.excelsior	tig00003737_pilon	F.excelsior:Fe_g4868	68757	64884	9	MATCHES	F.pennsylvanica	Chr01	F.pennsylvanica:Fp_g291	2338008	2342847	214	1e-50	8
F.excelsior	tig00003737_pilon	F.excelsior:Fe_g4870	90762	92926	11	MATCHES	F.pennsylvanica	Chr01	F.pennsylvanica:Fp_g288	2311734	2307406	211	1e-50	9
F.excelsior	tig00003737_pilon	F.excelsior:Fe_g4868	68757	64884	9	MATCHES	F.pennsylvanica	Chr03	F.pennsylvanica:Fp_g8717	34271631	34275369	1443	1e-50	3
F.excelsior	tig00003737_pilon	F.excelsior:Fe_g4870	90762	92926	11	MATCHES	F.pennsylvanica	Chr03	F.pennsylvanica:Fp_g8713	34253826	34250904	1441	1e-50	5
F.excelsior	tig00003737_pilon	F.excelsior:Fe_g4871	99280	99588	12	MATCHES	F.pennsylvanica	Chr03	F.pennsylvanica:Fp_g8711	34238788	34237456	1439	1e-50	7
F.excelsior	tig00003737_pilon	F.excelsior:Fe_g4873	145036	136446	14	MATCHES	F.pennsylvanica	Chr03	F.pennsylvanica:Fp_g8708	34204986	34218970	1436	1e-50	8
F.excelsior	tig00003833_pilon	F.excelsior:Fe_g4902.1	29905	33526	1	MATCHES	F.pennsylvanica	Chr12	F.pennsylvanica:Fp_g28419	24400845	24397305	903	1e-50	3
F.excelsior	tig00003833_pilon	F.excelsior:Fe_g4903	36756	34190	2	MATCHES	F.pennsylvanica	Chr12	F.pennsylvanica:Fp_g28418	24394318	24396692	902	1e-50	6
F.excelsior	tig00003833_pilon	F.excelsior:Fe_g4904	48792	47341	3	MATCHES	F.pennsylvanica	Chr12	F.pennsylvanica:Fp_g28415	24379823	24382205	900	1e-50	8
F.excelsior	tig00003833_pilon	F.excelsior:Fe_g4905	74905	75684	4	MATCHES	F.pennsylvanica	Chr12	F.pennsylvanica:Fp_g28414	24346993	24346295	899	1e-50	11
F.excelsior	tig00003847_pilon	F.excelsior:Fe_g4922.1	99040	102558	9	MATCHES	F.pennsylvanica	Chr01	F.pennsylvanica:Fp_g2332	43224615	43226216	1615	1e-50	3
F.excelsior	tig00003847_pilon	F.excelsior:Fe_g4924.1	113091	114917	11	MATCHES	F.pennsylvanica	Chr01	F.pennsylvanica:Fp_g2334	43239140	43241019	1617	1e-50	5
F.excelsior	tig00003847_pilon	F.excelsior:Fe_g4925	130569	125866	12	MATCHES	F.pennsylvanica	Chr01	F.pennsylvanica:Fp_g2335	43266394	43260827	1618	1e-50	8
F.excelsior	tig00003847_pilon	F.excelsior:Fe_g4926	166437	167102	13	MATCHES	F.pennsylvanica	Chr01	F.pennsylvanica:Fp_g2338	43282476	43283093	1620	1e-50	10
F.excelsior	tig00003847_pilon	F.excelsior:Fe_g4927	199998	197930	14	MATCHES	F.pennsylvanica	Chr01	F.pennsylvanica:Fp_g2339	43345712	43343172	1621	1e-50	13
F.excelsior	tig00003847_pilon	F.excelsior:Fe_g4928	224536	221999	15	MATCHES	F.pennsylvanica	Chr01	F.pennsylvanica:Fp_g2343	43395128	43379248	1625	1e-50	13
F.excelsior	tig00003847_pilon	F.excelsior:Fe_g4929	249837	251697	16	MATCHES	F.pennsylvanica	Chr01	F.pennsylvanica:Fp_g2344	43426078	43428016	1626	1e-50	16
F.excelsior	tig00003847_pilon	F.excelsior:Fe_g4930	268606	269097	17	MATCHES	F.pennsylvanica	Chr01	F.pennsylvanica:Fp_g2346	43473613	43474101	1627	1e-50	19
F.excelsior	tig00003851_pilon	F.excelsior:Fe_g4931	12249	13647	2	MATCHES	F.pennsylvanica	Chr09	F.pennsylvanica:Fp_g21493	11547256	11546570	827	1e-50	3
F.excelsior	tig00003851_pilon	F.excelsior:Fe_g4933.2	26683	27575	3	MATCHES	F.pennsylvanica	Chr09	F.pennsylvanica:Fp_g21492	11495250	11492113	826	1e-50	6
F.excelsior	tig00003851_pilon	F.excelsior:Fe_g4934	33821	34264	4	MATCHES	F.pennsylvanica	Chr09	F.pennsylvanica:Fp_g21491	11490515	11490072	825	1e-50	9
F.excelsior	tig00003851_pilon	F.excelsior:Fe_g4938	108564	106451	8	MATCHES	F.pennsylvanica	Chr09	F.pennsylvanica:Fp_g21484	11382678	11384497	820	1e-50	8
F.excelsior	tig00003851_pilon	F.excelsior:Fe_g4939	115562	114921	9	MATCHES	F.pennsylvanica	Chr09	F.pennsylvanica:Fp_g21483	11353511	11360941	819	1e-50	11
F.excelsior	tig00003851_pilon	F.excelsior:Fe_g4940.2	140695	140030	10	MATCHES	F.pennsylvanica	Chr09	F.pennsylvanica:Fp_g21482	11315440	11316105	818	1e-50	14
F.excelsior	tig00003851_pilon	F.excelsior:Fe_g4943	170118	168123	13	MATCHES	F.pennsylvanica	Chr09	F.pennsylvanica:Fp_g21478	11272209	11274854	817	1e-50	15
F.excelsior	tig00003851_pilon	F.excelsior:Fe_g4946.2	188343	191199	16	MATCHES	F.pennsylvanica	Chr09	F.pennsylvanica:Fp_g21476	11252079	11246192	816	1e-50	16
F.excelsior	tig00003851_pilon	F.excelsior:Fe_g4947	197976	197320	17	MATCHES	F.pennsylvanica	Chr09	F.pennsylvanica:Fp_g21474	11240741	11241604	814	1e-50	18
F.excelsior	tig00003851_pilon	F.excelsior:Fe_g4949	221731	227961	19	MATCHES	F.pennsylvanica	Chr09	F.pennsylvanica:Fp_g21471	11201155	11194887	811	1e-50	19
F.excelsior	tig00003851_pilon	F.excelsior:Fe_g4951	245154	242289	21	MATCHES	F.pennsylvanica	Chr09	F.pennsylvanica:Fp_g21470	11177017	11179782	810	1e-50	21
F.excelsior	tig00003851_pilon	F.excelsior:Fe_g4955	270498	272219	25	MATCHES	F.pennsylvanica	Chr09	F.pennsylvanica:Fp_g21467	11134284	11132555	809	1e-50	21
F.excelsior	tig00003851_pilon	F.excelsior:Fe_g4958	307507	308577	27	MATCHES	F.pennsylvanica	Chr09	F.pennsylvanica:Fp_g21465	11108541	11102946	807	1e-50	23
F.excelsior	tig00003851_pilon	F.excelsior:Fe_g4959	314484	312900	28	MATCHES	F.pennsylvanica	Chr09	F.pennsylvanica:Fp_g21464	11096695	11098265	806	1e-50	26
F.excelsior	tig00003851_pilon	F.excelsior:Fe_g4960	362369	363186	29	MATCHES	F.pennsylvanica	Chr09	F.pennsylvanica:Fp_g21463	11051182	11037798	805	1e-50	29
F.excelsior	tig00003851_pilon	F.excelsior:Fe_g4962	381234	386555	31	MATCHES	F.pennsylvanica	Chr09	F.pennsylvanica:Fp_g21461	11014749	10999167	803	1e-50	31
F.excelsior	tig00003851_pilon	F.excelsior:Fe_g4948	205419	200750	18	MATCHES	F.pennsylvanica	Chr13	F.pennsylvanica:Fp_g31965	33338426	33342311	1817	1e-50	3
F.excelsior	tig00003851_pilon	F.excelsior:Fe_g4949	221731	227961	19	MATCHES	F.pennsylvanica	Chr13	F.pennsylvanica:Fp_g31964	33327136	33319931	1816	1e-50	6
F.excelsior	tig00003851_pilon	F.excelsior:Fe_g4951	245154	242289	21	MATCHES	F.pennsylvanica	Chr13	F.pennsylvanica:Fp_g31958	33233228	33236341	1812	1e-50	6
F.excelsior	tig00003853_pilon	F.excelsior:Fe_g4965	27166	21606	3	MATCHES	F.pennsylvanica	Chr13	F.pennsylvanica:Fp_g29672	1714636	1706103	152	1e-50	3
F.excelsior	tig00003853_pilon	F.excelsior:Fe_g4968	70482	68480	6	MATCHES	F.pennsylvanica	Chr13	F.pennsylvanica:Fp_g29677	1761829	1758726	155	1e-50	4
F.excelsior	tig00003853_pilon	F.excelsior:Fe_g4969	77369	76386	7	MATCHES	F.pennsylvanica	Chr13	F.pennsylvanica:Fp_g29678	1774817	1773417	156	1e-50	7
F.excelsior	tig00003853_pilon	F.excelsior:Fe_g4971	88858	90802	8	MATCHES	F.pennsylvanica	Chr13	F.pennsylvanica:Fp_g29680	1783901	1786464	158	1e-50	9
F.excelsior	tig00003853_pilon	F.excelsior:Fe_g4972	92191	94721	9	MATCHES	F.pennsylvanica	Chr13	F.pennsylvanica:Fp_g29681	1787735	1791142	159	1e-50	12
F.excelsior	tig00003853_pilon	F.excelsior:Fe_g4973	109210	96835	10	MATCHES	F.pennsylvanica	Chr13	F.pennsylvanica:Fp_g29682	1804537	1792366	160	1e-50	15
F.excelsior	tig00003853_pilon	F.excelsior:Fe_g4974	112569	114159	11	MATCHES	F.pennsylvanica	Chr13	F.pennsylvanica:Fp_g29684	1814332	1815921	161	1e-50	18
F.excelsior	tig00003853_pilon	F.excelsior:Fe_g4975	116413	114741	12	MATCHES	F.pennsylvanica	Chr13	F.pennsylvanica:Fp_g29685	1817885	1816539	162	1e-50	21
F.excelsior	tig00003853_pilon	F.excelsior:Fe_g4979	152572	153572	14	MATCHES	F.pennsylvanica	Chr13	F.pennsylvanica:Fp_g29693	1848769	1849901	168	1e-50	19
F.excelsior	tig00003853_pilon	F.excelsior:Fe_g4980	161957	163831	15	MATCHES	F.pennsylvanica	Chr13	F.pennsylvanica:Fp_g29694	1853510	1855755	169	1e-50	22
F.excelsior	tig00003853_pilon	F.excelsior:Fe_g4981	171616	164320	16	MATCHES	F.pennsylvanica	Chr13	F.pennsylvanica:Fp_g29695	1874917	1856465	170	1e-50	25
F.excelsior	tig00003853_pilon	F.excelsior:Fe_g4982	186678	189317	17	MATCHES	F.pennsylvanica	Chr13	F.pennsylvanica:Fp_g29697	1881308	1886836	171	1e-50	28
F.excelsior	tig00003853_pilon	F.excelsior:Fe_g4985	216255	213254	18	MATCHES	F.pennsylvanica	Chr13	F.pennsylvanica:Fp_g29702	1915113	1911033	175	1e-50	28
F.excelsior	tig00003856_pilon	F.excelsior:Fe_g4988	17727	18235	2	MATCHES	F.pennsylvanica	Chr09	F.pennsylvanica:Fp_g21387	10000170	10000680	742	1e-50	3
F.excelsior	tig00003856_pilon	F.excelsior:Fe_g4989	29543	28986	3	MATCHES	F.pennsylvanica	Chr09	F.pennsylvanica:Fp_g21389	10007750	10007229	744	1e-50	5
F.excelsior	tig00003856_pilon	F.excelsior:Fe_g4990	30325	29804	4	MATCHES	F.pennsylvanica	Chr09	F.pennsylvanica:Fp_g21390	10008553	10008041	745	1e-50	8
F.excelsior	tig00003866_pilon	F.excelsior:Fe_g4997	27050	20279	3	MATCHES	F.pennsylvanica	Chr05	F.pennsylvanica:Fp_g13553	36579248	36586081	1695	1e-50	3
F.excelsior	tig00003866_pilon	F.excelsior:Fe_g5000	69329	71255	6	MATCHES	F.pennsylvanica	Chr05	F.pennsylvanica:Fp_g13551	36544032	36542443	1693	1e-50	4
F.excelsior	tig00003866_pilon	F.excelsior:Fe_g5001.1	83982	79239	7	MATCHES	F.pennsylvanica	Chr05	F.pennsylvanica:Fp_g13550	36522662	36528376	1692	1e-50	7
F.excelsior	tig00003893_pilon	F.excelsior:Fe_g5008.1	55383	54475	2	MATCHES	F.pennsylvanica	Chr18	F.pennsylvanica:Fp_g40286	1739467	1740910	156	1e-50	3
F.excelsior	tig00003893_pilon	F.excelsior:Fe_g5009	67230	66689	3	MATCHES	F.pennsylvanica	Chr18	F.pennsylvanica:Fp_g40284	1716046	1720088	154	1e-50	5
F.excelsior	tig00003893_pilon	F.excelsior:Fe_g5010	91616	94369	4	MATCHES	F.pennsylvanica	Chr18	F.pennsylvanica:Fp_g40279	1686474	1681817	149	1e-50	4
F.excelsior	tig00003893_pilon	F.excelsior:Fe_g5012.1	104601	105197	6	MATCHES	F.pennsylvanica	Chr18	F.pennsylvanica:Fp_g40278	1681143	1679659	148	1e-50	6
F.excelsior	tig00003893_pilon	F.excelsior:Fe_g5016.1	145706	149915	8	MATCHES	F.pennsylvanica	Chr18	F.pennsylvanica:Fp_g40274	1649619	1645802	144	1e-50	6
F.excelsior	tig00003893_pilon	F.excelsior:Fe_g5017	167731	170730	9	MATCHES	F.pennsylvanica	Chr18	F.pennsylvanica:Fp_g40270	1630196	1627196	141	1e-50	7
F.excelsior	tig00003893_pilon	F.excelsior:Fe_g5018	189203	189424	10	MATCHES	F.pennsylvanica	Chr18	F.pennsylvanica:Fp_g40269	1614936	1615951	140	1e-50	10
F.excelsior	tig00003893_pilon	F.excelsior:Fe_g5019.2	190971	192057	11	MATCHES	F.pennsylvanica	Chr18	F.pennsylvanica:Fp_g40268	1610210	1609098	139	1e-50	13
F.excelsior	tig00003893_pilon	F.excelsior:Fe_g5020.1	194120	194838	12	MATCHES	F.pennsylvanica	Chr18	F.pennsylvanica:Fp_g40267	1606818	1606082	138	1e-50	16
F.excelsior	tig00003893_pilon	F.excelsior:Fe_g5021	199017	199484	13	MATCHES	F.pennsylvanica	Chr18	F.pennsylvanica:Fp_g40266	1602609	1601558	137	1e-50	19
F.excelsior	tig00003893_pilon	F.excelsior:Fe_g5023	218003	219024	15	MATCHES	F.pennsylvanica	Chr18	F.pennsylvanica:Fp_g40263	1567867	1566674	135	1e-50	21
F.excelsior	tig00003893_pilon	F.excelsior:Fe_g5024	222559	222080	16	MATCHES	F.pennsylvanica	Chr18	F.pennsylvanica:Fp_g40261	1563119	1563745	134	1e-50	24
F.excelsior	tig00003893_pilon	F.excelsior:Fe_g5025	228994	229467	17	MATCHES	F.pennsylvanica	Chr18	F.pennsylvanica:Fp_g40260	1555379	1554906	133	1e-50	27
F.excelsior	tig00003893_pilon	F.excelsior:Fe_g5026	233807	234867	18	MATCHES	F.pennsylvanica	Chr18	F.pennsylvanica:Fp_g40259	1552771	1551707	132	1e-50	30
F.excelsior	tig00003893_pilon	F.excelsior:Fe_g5027	243642	243337	19	MATCHES	F.pennsylvanica	Chr18	F.pennsylvanica:Fp_g40258	1548646	1548951	131	1e-50	33
F.excelsior	tig00003893_pilon	F.excelsior:Fe_g5029	260020	258375	21	MATCHES	F.pennsylvanica	Chr18	F.pennsylvanica:Fp_g40256	1528335	1536585	130	1e-50	35
F.excelsior	tig00003893_pilon	F.excelsior:Fe_g5030	282554	281418	22	MATCHES	F.pennsylvanica	Chr18	F.pennsylvanica:Fp_g40254	1520760	1522800	128	1e-50	37
F.excelsior	tig00003893_pilon	F.excelsior:Fe_g5032	292577	291585	24	MATCHES	F.pennsylvanica	Chr18	F.pennsylvanica:Fp_g40252	1505068	1509745	127	1e-50	39
F.excelsior	tig00003893_pilon	F.excelsior:Fe_g5034.1	311396	310205	26	MATCHES	F.pennsylvanica	Chr18	F.pennsylvanica:Fp_g40251	1499603	1500848	126	1e-50	41
F.excelsior	tig00003893_pilon	F.excelsior:Fe_g5036.1	321773	323026	28	MATCHES	F.pennsylvanica	Chr18	F.pennsylvanica:Fp_g40248	1478529	1480367	124	1e-50	43
F.excelsior	tig00003893_pilon	F.excelsior:Fe_g5037.2	339145	336622	29	MATCHES	F.pennsylvanica	Chr18	F.pennsylvanica:Fp_g40246	1468119	1464484	123	1e-50	46
F.excelsior	tig00003893_pilon	F.excelsior:Fe_g5038.1	342101	339512	30	MATCHES	F.pennsylvanica	Chr18	F.pennsylvanica:Fp_g40240	1421107	1423936	122	1e-50	49
F.excelsior	tig00003893_pilon	F.excelsior:Fe_g5034.1	311396	310205	26	MATCHES	F.pennsylvanica	Chr22	F.pennsylvanica:Fp_g46651	1294605	1295762	112	1e-50	3
F.excelsior	tig00003893_pilon	F.excelsior:Fe_g5035	319209	314535	27	MATCHES	F.pennsylvanica	Chr22	F.pennsylvanica:Fp_g46650	1285102	1290967	111	1e-50	6
F.excelsior	tig00003893_pilon	F.excelsior:Fe_g5036.1	321773	323026	28	MATCHES	F.pennsylvanica	Chr22	F.pennsylvanica:Fp_g46649	1279834	1278521	110	1e-50	9
F.excelsior	tig00003893_pilon	F.excelsior:Fe_g5040.1	379108	372715	32	MATCHES	F.pennsylvanica	Chr22	F.pennsylvanica:Fp_g46645	1232101	1236962	107	1e-50	9
F.excelsior	tig00003893_pilon	F.excelsior:Fe_g5009	67230	66689	3	MATCHES	F.pennsylvanica	Chr22	F.pennsylvanica:Fp_g46675	1451854	1455729	129	1e-50	3
F.excelsior	tig00003893_pilon	F.excelsior:Fe_g5010	91616	94369	4	MATCHES	F.pennsylvanica	Chr22	F.pennsylvanica:Fp_g46673	1429771	1424642	127	1e-50	5
F.excelsior	tig00003893_pilon	F.excelsior:Fe_g5012.1	104601	105197	6	MATCHES	F.pennsylvanica	Chr22	F.pennsylvanica:Fp_g46671	1421756	1416819	126	1e-50	7
F.excelsior	tig00003893_pilon	F.excelsior:Fe_g5018	189203	189424	10	MATCHES	F.pennsylvanica	Chr22	F.pennsylvanica:Fp_g46666	1369155	1370268	122	1e-50	7
F.excelsior	tig00003912_pilon	F.excelsior:Fe_g5059	18745	12653	3	MATCHES	F.pennsylvanica	Chr08	F.pennsylvanica:Fp_g19115	8318652	8312608	603	1e-50	3
F.excelsior	tig00003912_pilon	F.excelsior:Fe_g5061	59229	60368	5	MATCHES	F.pennsylvanica	Chr08	F.pennsylvanica:Fp_g19117	8332937	8334130	605	1e-50	5
F.excelsior	tig00003912_pilon	F.excelsior:Fe_g5063	73444	73683	7	MATCHES	F.pennsylvanica	Chr08	F.pennsylvanica:Fp_g19118	8346085	8348397	606	1e-50	7
F.excelsior	tig00003912_pilon	F.excelsior:Fe_g5066.1	109382	109945	10	MATCHES	F.pennsylvanica	Chr08	F.pennsylvanica:Fp_g19121	8386203	8386565	608	1e-50	8
F.excelsior	tig00003912_pilon	F.excelsior:Fe_g5068	127613	127239	12	MATCHES	F.pennsylvanica	Chr08	F.pennsylvanica:Fp_g19123	8404134	8403760	610	1e-50	10
F.excelsior	tig00003912_pilon	F.excelsior:Fe_g5069	140903	145057	13	MATCHES	F.pennsylvanica	Chr08	F.pennsylvanica:Fp_g19124	8412180	8417257	611	1e-50	13
F.excelsior	tig00003912_pilon	F.excelsior:Fe_g5071	156558	155023	15	MATCHES	F.pennsylvanica	Chr08	F.pennsylvanica:Fp_g19125	8436605	8434751	612	1e-50	15
F.excelsior	tig00003912_pilon	F.excelsior:Fe_g5075	216735	220855	19	MATCHES	F.pennsylvanica	Chr08	F.pennsylvanica:Fp_g19130	8471025	8475570	615	1e-50	15
F.excelsior	tig00003912_pilon	F.excelsior:Fe_g5076	222342	222076	20	MATCHES	F.pennsylvanica	Chr08	F.pennsylvanica:Fp_g19131	8479367	8476174	616	1e-50	18
F.excelsior	tig00003912_pilon	F.excelsior:Fe_g5081	254871	254539	24	MATCHES	F.pennsylvanica	Chr08	F.pennsylvanica:Fp_g19134	8500919	8500323	619	1e-50	18
F.excelsior	tig00003912_pilon	F.excelsior:Fe_g5061	59229	60368	5	MATCHES	F.pennsylvanica	Chr17	F.pennsylvanica:Fp_g38708	8607101	8608294	690	1e-50	3
F.excelsior	tig00003912_pilon	F.excelsior:Fe_g5063	73444	73683	7	MATCHES	F.pennsylvanica	Chr17	F.pennsylvanica:Fp_g38710	8654542	8657074	692	1e-50	5
F.excelsior	tig00003912_pilon	F.excelsior:Fe_g5067	116332	125167	11	MATCHES	F.pennsylvanica	Chr17	F.pennsylvanica:Fp_g38711	8665484	8675845	693	1e-50	5
F.excelsior	tig00003912_pilon	F.excelsior:Fe_g5068	127613	127239	12	MATCHES	F.pennsylvanica	Chr17	F.pennsylvanica:Fp_g38712	8676684	8676310	694	1e-50	8
F.excelsior	tig00003912_pilon	F.excelsior:Fe_g5069	140903	145057	13	MATCHES	F.pennsylvanica	Chr17	F.pennsylvanica:Fp_g38713	8694209	8698846	695	1e-50	11
F.excelsior	tig00003915_pilon	F.excelsior:Fe_g5101.1	69962	73380	3	MATCHES	F.pennsylvanica	Chr21	F.pennsylvanica:Fp_g45836	18542597	18539182	660	1e-50	3
F.excelsior	tig00003915_pilon	F.excelsior:Fe_g5102	77416	76490	4	MATCHES	F.pennsylvanica	Chr21	F.pennsylvanica:Fp_g45835	18537142	18538068	659	1e-50	6
F.excelsior	tig00003915_pilon	F.excelsior:Fe_g5103	85057	85799	5	MATCHES	F.pennsylvanica	Chr21	F.pennsylvanica:Fp_g45834	18526640	18523063	658	1e-50	9
F.excelsior	tig00003915_pilon	F.excelsior:Fe_g5104	92135	92560	6	MATCHES	F.pennsylvanica	Chr21	F.pennsylvanica:Fp_g45833	18510770	18508365	657	1e-50	12
F.excelsior	tig00003950_pilon	F.excelsior:Fe_g5122	13637	14275	1	MATCHES	F.pennsylvanica	Chr08	F.pennsylvanica:Fp_g18863	4973867	4976043	408	1e-50	3
F.excelsior	tig00003950_pilon	F.excelsior:Fe_g5124	28841	27244	3	MATCHES	F.pennsylvanica	Chr08	F.pennsylvanica:Fp_g18864	4992052	4990171	409	1e-50	5
F.excelsior	tig00003950_pilon	F.excelsior:Fe_g5126	48177	52727	4	MATCHES	F.pennsylvanica	Chr08	F.pennsylvanica:Fp_g18867	5016679	5021003	410	1e-50	8
F.excelsior	tig00003950_pilon	F.excelsior:Fe_g5127	59190	58117	5	MATCHES	F.pennsylvanica	Chr08	F.pennsylvanica:Fp_g18868	5027410	5026328	411	1e-50	11
F.excelsior	tig00003950_pilon	F.excelsior:Fe_g5128	70823	78899	6	MATCHES	F.pennsylvanica	Chr08	F.pennsylvanica:Fp_g18870	5058311	5066758	413	1e-50	13
F.excelsior	tig00003950_pilon	F.excelsior:Fe_g5131	119654	113541	9	MATCHES	F.pennsylvanica	Chr08	F.pennsylvanica:Fp_g18873	5095977	5092430	415	1e-50	14
F.excelsior	tig00003950_pilon	F.excelsior:Fe_g5132	128230	126669	10	MATCHES	F.pennsylvanica	Chr08	F.pennsylvanica:Fp_g18874	5115501	5113932	416	1e-50	17
F.excelsior	tig00003950_pilon	F.excelsior:Fe_g5134	176635	167645	12	MATCHES	F.pennsylvanica	Chr08	F.pennsylvanica:Fp_g18875	5138388	5121216	417	1e-50	19
F.excelsior	tig00003950_pilon	F.excelsior:Fe_g5135	189785	189070	13	MATCHES	F.pennsylvanica	Chr08	F.pennsylvanica:Fp_g18876	5153138	5152307	418	1e-50	22
F.excelsior	tig00003950_pilon	F.excelsior:Fe_g5136	200172	199573	14	MATCHES	F.pennsylvanica	Chr08	F.pennsylvanica:Fp_g18877	5159694	5159095	419	1e-50	25
F.excelsior	tig00003950_pilon	F.excelsior:Fe_g5138.2	212500	213258	16	MATCHES	F.pennsylvanica	Chr08	F.pennsylvanica:Fp_g18878	5166917	5166066	420	1e-50	27
F.excelsior	tig00003950_pilon	F.excelsior:Fe_g5140.2	238596	238309	18	MATCHES	F.pennsylvanica	Chr08	F.pennsylvanica:Fp_g18881	5229049	5227911	422	1e-50	29
F.excelsior	tig00003950_pilon	F.excelsior:Fe_g5137	207480	206063	15	MATCHES	F.pennsylvanica	Chr08	F.pennsylvanica:Fp_g18879	5170599	5171690	421	1e-50	3
F.excelsior	tig00003950_pilon	F.excelsior:Fe_g5138.2	212500	213258	16	MATCHES	F.pennsylvanica	Chr08	F.pennsylvanica:Fp_g18878	5166917	5166066	420	1e-50	6
F.excelsior	tig00003950_pilon	F.excelsior:Fe_g5128	70823	78899	6	MATCHES	F.pennsylvanica	Chr17	F.pennsylvanica:Fp_g38465	6175513	6181086	501	1e-50	3
F.excelsior	tig00003950_pilon	F.excelsior:Fe_g5130.1	95642	99767	8	MATCHES	F.pennsylvanica	Chr17	F.pennsylvanica:Fp_g38466	6187548	6191757	502	1e-50	5
F.excelsior	tig00003950_pilon	F.excelsior:Fe_g5131	119654	113541	9	MATCHES	F.pennsylvanica	Chr17	F.pennsylvanica:Fp_g38468	6202042	6199832	504	1e-50	7
F.excelsior	tig00003950_pilon	F.excelsior:Fe_g5132	128230	126669	10	MATCHES	F.pennsylvanica	Chr17	F.pennsylvanica:Fp_g38469	6210754	6208981	505	1e-50	10
F.excelsior	tig00003951_pilon	F.excelsior:Fe_g5146	30023	30292	1	MATCHES	F.pennsylvanica	Chr01	F.pennsylvanica:Fp_g2367	43694561	43693243	1642	1e-50	3
F.excelsior	tig00003951_pilon	F.excelsior:Fe_g5147	69776	54614	2	MATCHES	F.pennsylvanica	Chr01	F.pennsylvanica:Fp_g2366	43665822	43677181	1641	1e-50	6
F.excelsior	tig00003951_pilon	F.excelsior:Fe_g5150	105614	106635	5	MATCHES	F.pennsylvanica	Chr01	F.pennsylvanica:Fp_g2363	43643709	43642643	1639	1e-50	7
F.excelsior	tig00003951_pilon	F.excelsior:Fe_g5152	139646	135092	6	MATCHES	F.pennsylvanica	Chr01	F.pennsylvanica:Fp_g2359	43606776	43611970	1635	1e-50	7
F.excelsior	tig00003951_pilon	F.excelsior:Fe_g5153	167600	163475	7	MATCHES	F.pennsylvanica	Chr01	F.pennsylvanica:Fp_g2357	43583437	43588484	1634	1e-50	10
F.excelsior	tig00003951_pilon	F.excelsior:Fe_g5154	169221	185407	8	MATCHES	F.pennsylvanica	Chr01	F.pennsylvanica:Fp_g2356	43581679	43580846	1633	1e-50	13
F.excelsior	tig00003951_pilon	F.excelsior:Fe_g5155	197215	186969	10	MATCHES	F.pennsylvanica	Chr01	F.pennsylvanica:Fp_g2354	43549598	43554977	1632	1e-50	15
F.excelsior	tig00003965_pilon	F.excelsior:Fe_g5161	91783	92495	4	MATCHES	F.pennsylvanica	Chr20	F.pennsylvanica:Fp_g43673	6498049	6496467	154	1e-50	3
F.excelsior	tig00003965_pilon	F.excelsior:Fe_g5162	99001	93193	5	MATCHES	F.pennsylvanica	Chr20	F.pennsylvanica:Fp_g43674	6491120	6496010	153	1e-50	6
F.excelsior	tig00003965_pilon	F.excelsior:Fe_g5164.1	119643	120464	7	MATCHES	F.pennsylvanica	Chr20	F.pennsylvanica:Fp_g43676	6477590	6474628	151	1e-50	8
F.excelsior	tig00003965_pilon	F.excelsior:Fe_g5166.2	124782	125129	9	MATCHES	F.pennsylvanica	Chr20	F.pennsylvanica:Fp_g43677	6471751	6471404	150	1e-50	10
F.excelsior	tig00003965_pilon	F.excelsior:Fe_g5168.1	173481	171655	11	MATCHES	F.pennsylvanica	Chr20	F.pennsylvanica:Fp_g43679	6430312	6432089	149	1e-50	12
F.excelsior	tig00003965_pilon	F.excelsior:Fe_g5170	258702	246013	13	MATCHES	F.pennsylvanica	Chr20	F.pennsylvanica:Fp_g43682	6369044	6378536	147	1e-50	14
F.excelsior	tig00003977_pilon	F.excelsior:Fe_g5177	11896	12999	1	MATCHES	F.pennsylvanica	Chr08	F.pennsylvanica:Fp_g20165	27758583	27755608	1310	1e-50	3
F.excelsior	tig00003977_pilon	F.excelsior:Fe_g5178.1	15895	18700	2	MATCHES	F.pennsylvanica	Chr08	F.pennsylvanica:Fp_g20164	27753892	27750855	1309	1e-50	6
F.excelsior	tig00003977_pilon	F.excelsior:Fe_g5180.1	87660	86741	4	MATCHES	F.pennsylvanica	Chr08	F.pennsylvanica:Fp_g20163	27708679	27709621	1308	1e-50	8
F.excelsior	tig00003977_pilon	F.excelsior:Fe_g5181	122462	124274	5	MATCHES	F.pennsylvanica	Chr08	F.pennsylvanica:Fp_g20161	27670356	27665756	1306	1e-50	10
F.excelsior	tig00003979_pilon	F.excelsior:Fe_g5185	29310	31372	2	MATCHES	F.pennsylvanica	Chr05	F.pennsylvanica:Fp_g11644	6490635	6487702	356	1e-50	3
F.excelsior	tig00003979_pilon	F.excelsior:Fe_g5186	47826	47113	3	MATCHES	F.pennsylvanica	Chr05	F.pennsylvanica:Fp_g11641	6430167	6430880	355	1e-50	6
F.excelsior	tig00003979_pilon	F.excelsior:Fe_g5187	60342	59716	4	MATCHES	F.pennsylvanica	Chr05	F.pennsylvanica:Fp_g11640	6418879	6419505	354	1e-50	9
F.excelsior	tig00003979_pilon	F.excelsior:Fe_g5188	85359	84799	5	MATCHES	F.pennsylvanica	Chr05	F.pennsylvanica:Fp_g11638	6389044	6389844	353	1e-50	12
F.excelsior	tig00003996_pilon	F.excelsior:Fe_g5203	3929	4387	2	MATCHES	F.pennsylvanica	Chr10	F.pennsylvanica:Fp_g23646	12922324	12946611	667	1e-50	3
F.excelsior	tig00003996_pilon	F.excelsior:Fe_g5204	28134	26944	3	MATCHES	F.pennsylvanica	Chr10	F.pennsylvanica:Fp_g23645	12971831	12969018	668	1e-50	6
F.excelsior	tig00003996_pilon	F.excelsior:Fe_g5208	37251	35008	7	MATCHES	F.pennsylvanica	Chr10	F.pennsylvanica:Fp_g23643	13087375	13089729	669	1e-50	6
F.excelsior	tig00003996_pilon	F.excelsior:Fe_g5210	128379	124467	9	MATCHES	F.pennsylvanica	Chr10	F.pennsylvanica:Fp_g23640	13252553	13248158	670	1e-50	8
F.excelsior	tig00003996_pilon	F.excelsior:Fe_g5211	179871	175136	10	MATCHES	F.pennsylvanica	Chr10	F.pennsylvanica:Fp_g23638	13344505	13330358	671	1e-50	11
F.excelsior	tig00004022_pilon	F.excelsior:Fe_g5224	52565	61604	3	MATCHES	F.pennsylvanica	Chr15	F.pennsylvanica:Fp_g35465	25609193	25616220	962	1e-50	3
F.excelsior	tig00004022_pilon	F.excelsior:Fe_g5225	65071	66230	4	MATCHES	F.pennsylvanica	Chr15	F.pennsylvanica:Fp_g35466	25618988	25620148	963	1e-50	6
F.excelsior	tig00004022_pilon	F.excelsior:Fe_g5226	69840	70279	5	MATCHES	F.pennsylvanica	Chr15	F.pennsylvanica:Fp_g35467	25624947	25625351	964	1e-50	9
F.excelsior	tig00004022_pilon	F.excelsior:Fe_g5228.2	103045	103347	7	MATCHES	F.pennsylvanica	Chr15	F.pennsylvanica:Fp_g35471	25669547	25669849	967	1e-50	10
F.excelsior	tig00004022_pilon	F.excelsior:Fe_g5231	132371	132853	9	MATCHES	F.pennsylvanica	Chr15	F.pennsylvanica:Fp_g35473	25690766	25691209	969	1e-50	12
F.excelsior	tig00004024_pilon	F.excelsior:Fe_g5232	9116	12350	1	MATCHES	F.pennsylvanica	Chr23	F.pennsylvanica:Fp_g48668	13663878	13666256	329	1e-50	3
F.excelsior	tig00004024_pilon	F.excelsior:Fe_g5233.2	14531	14145	2	MATCHES	F.pennsylvanica	Chr23	F.pennsylvanica:Fp_g48669	13684544	13667084	330	1e-50	6
F.excelsior	tig00004024_pilon	F.excelsior:Fe_g5235	46495	45752	4	MATCHES	F.pennsylvanica	Chr23	F.pennsylvanica:Fp_g48673	13743254	13731237	332	1e-50	8
F.excelsior	tig00004024_pilon	F.excelsior:Fe_g5238	100111	109349	7	MATCHES	F.pennsylvanica	Chr23	F.pennsylvanica:Fp_g48676	13770241	13779938	333	1e-50	9
F.excelsior	tig00004024_pilon	F.excelsior:Fe_g5239.2	114257	113907	8	MATCHES	F.pennsylvanica	Chr23	F.pennsylvanica:Fp_g48677	13783850	13782492	334	1e-50	12
F.excelsior	tig00004024_pilon	F.excelsior:Fe_g5240	174146	180890	9	MATCHES	F.pennsylvanica	Chr23	F.pennsylvanica:Fp_g48678	13797043	13810997	335	1e-50	15
F.excelsior	tig00004040_pilon	F.excelsior:Fe_g5259.1	27520	32507	2	MATCHES	F.pennsylvanica	Chr02	F.pennsylvanica:Fp_g4316	6341830	6330641	463	1e-50	3
F.excelsior	tig00004040_pilon	F.excelsior:Fe_g5261.1	43359	40055	4	MATCHES	F.pennsylvanica	Chr02	F.pennsylvanica:Fp_g4315	6327063	6330342	462	1e-50	5
F.excelsior	tig00004040_pilon	F.excelsior:Fe_g5262	49527	50789	5	MATCHES	F.pennsylvanica	Chr02	F.pennsylvanica:Fp_g4314	6321192	6320059	461	1e-50	8
F.excelsior	tig00004040_pilon	F.excelsior:Fe_g5264	59685	59245	7	MATCHES	F.pennsylvanica	Chr02	F.pennsylvanica:Fp_g4313	6311944	6313326	460	1e-50	10
F.excelsior	tig00004040_pilon	F.excelsior:Fe_g5266	69628	68402	9	MATCHES	F.pennsylvanica	Chr02	F.pennsylvanica:Fp_g4312	6306388	6307614	459	1e-50	12
F.excelsior	tig00004040_pilon	F.excelsior:Fe_g5269	84392	84982	10	MATCHES	F.pennsylvanica	Chr02	F.pennsylvanica:Fp_g4308	6283437	6282058	456	1e-50	13
F.excelsior	tig00004040_pilon	F.excelsior:Fe_g5270	105308	106069	12	MATCHES	F.pennsylvanica	Chr02	F.pennsylvanica:Fp_g4306	6262159	6261404	455	1e-50	15
F.excelsior	tig00004044_pilon	F.excelsior:Fe_g5274.1	31296	16851	3	MATCHES	F.pennsylvanica	Chr01	F.pennsylvanica:Fp_g467	4337046	4340266	347	1e-50	3
F.excelsior	tig00004044_pilon	F.excelsior:Fe_g5276	35463	36927	4	MATCHES	F.pennsylvanica	Chr01	F.pennsylvanica:Fp_g466	4334477	4331539	346	1e-50	6
F.excelsior	tig00004044_pilon	F.excelsior:Fe_g5278	53179	47071	5	MATCHES	F.pennsylvanica	Chr01	F.pennsylvanica:Fp_g464	4316777	4320974	344	1e-50	8
F.excelsior	tig00004044_pilon	F.excelsior:Fe_g5280	86399	89072	7	MATCHES	F.pennsylvanica	Chr01	F.pennsylvanica:Fp_g459	4289290	4284742	339	1e-50	7
F.excelsior	tig00004044_pilon	F.excelsior:Fe_g5281	93848	94685	8	MATCHES	F.pennsylvanica	Chr01	F.pennsylvanica:Fp_g458	4278818	4273919	338	1e-50	10
F.excelsior	tig00004071_pilon	F.excelsior:Fe_g5295	1430	2659	1	MATCHES	F.pennsylvanica	Chr10	F.pennsylvanica:Fp_g24283	3256494	3255174	236	1e-50	3
F.excelsior	tig00004071_pilon	F.excelsior:Fe_g5297	9244	6539	3	MATCHES	F.pennsylvanica	Chr10	F.pennsylvanica:Fp_g24287	3238083	3240689	235	1e-50	5
F.excelsior	tig00004071_pilon	F.excelsior:Fe_g5298	18031	20648	4	MATCHES	F.pennsylvanica	Chr10	F.pennsylvanica:Fp_g24288	3235234	3231094	234	1e-50	8
F.excelsior	tig00004071_pilon	F.excelsior:Fe_g5299	24963	27063	5	MATCHES	F.pennsylvanica	Chr10	F.pennsylvanica:Fp_g24289	3226040	3223740	233	1e-50	11
F.excelsior	tig00004071_pilon	F.excelsior:Fe_g5301.1	78998	79576	7	MATCHES	F.pennsylvanica	Chr10	F.pennsylvanica:Fp_g24291	3202997	3202419	231	1e-50	13
F.excelsior	tig00004071_pilon	F.excelsior:Fe_g5302	88216	83393	8	MATCHES	F.pennsylvanica	Chr10	F.pennsylvanica:Fp_g24292	3191204	3199916	230	1e-50	16
F.excelsior	tig00004071_pilon	F.excelsior:Fe_g5305	121270	120956	10	MATCHES	F.pennsylvanica	Chr10	F.pennsylvanica:Fp_g24295	3164634	3165541	227	1e-50	17
F.excelsior	tig00004071_pilon	F.excelsior:Fe_g5306	142147	142512	11	MATCHES	F.pennsylvanica	Chr10	F.pennsylvanica:Fp_g24296	3149277	3148466	226	1e-50	20
F.excelsior	tig00004072_pilon	F.excelsior:Fe_g5310	20764	20342	4	MATCHES	F.pennsylvanica	Chr01	F.pennsylvanica:Fp_g3211	52046453	52048728	2273	1e-50	3
F.excelsior	tig00004072_pilon	F.excelsior:Fe_g5311	38343	41350	5	MATCHES	F.pennsylvanica	Chr01	F.pennsylvanica:Fp_g3210	52028097	52021935	2272	1e-50	6
F.excelsior	tig00004072_pilon	F.excelsior:Fe_g5315	87465	87665	9	MATCHES	F.pennsylvanica	Chr01	F.pennsylvanica:Fp_g3204	51995010	51994588	2268	1e-50	6
F.excelsior	tig00004072_pilon	F.excelsior:Fe_g5309	17935	18436	3	MATCHES	F.pennsylvanica	Chr23	F.pennsylvanica:Fp_g49378	21623238	21622730	851	1e-50	3
F.excelsior	tig00004072_pilon	F.excelsior:Fe_g5310	20764	20342	4	MATCHES	F.pennsylvanica	Chr23	F.pennsylvanica:Fp_g49377	21620296	21622284	850	1e-50	6
F.excelsior	tig00004072_pilon	F.excelsior:Fe_g5311	38343	41350	5	MATCHES	F.pennsylvanica	Chr23	F.pennsylvanica:Fp_g49375	21611684	21605315	848	1e-50	8
F.excelsior	tig00004072_pilon	F.excelsior:Fe_g5312	47864	48375	6	MATCHES	F.pennsylvanica	Chr23	F.pennsylvanica:Fp_g49372	21598782	21598223	847	1e-50	11
F.excelsior	tig00004072_pilon	F.excelsior:Fe_g5314	73558	74876	8	MATCHES	F.pennsylvanica	Chr23	F.pennsylvanica:Fp_g49369	21563529	21559679	844	1e-50	12
F.excelsior	tig00004072_pilon	F.excelsior:Fe_g5315	87465	87665	9	MATCHES	F.pennsylvanica	Chr23	F.pennsylvanica:Fp_g49368	21548774	21548355	843	1e-50	15
F.excelsior	tig00004072_pilon	F.excelsior:Fe_g5317	105973	105122	11	MATCHES	F.pennsylvanica	Chr23	F.pennsylvanica:Fp_g49365	21529128	21530129	841	1e-50	17
F.excelsior	tig00004072_pilon	F.excelsior:Fe_g5320.1	132014	137855	14	MATCHES	F.pennsylvanica	Chr23	F.pennsylvanica:Fp_g49360	21493124	21487157	837	1e-50	17
F.excelsior	tig00004072_pilon	F.excelsior:Fe_g5323	163835	160156	17	MATCHES	F.pennsylvanica	Chr23	F.pennsylvanica:Fp_g49354	21449153	21453922	833	1e-50	17
F.excelsior	tig00004072_pilon	F.excelsior:Fe_g5326	192447	177676	19	MATCHES	F.pennsylvanica	Chr23	F.pennsylvanica:Fp_g49350	21418922	21435868	829	1e-50	17
F.excelsior	tig00004072_pilon	F.excelsior:Fe_g5330	198060	202254	23	MATCHES	F.pennsylvanica	Chr23	F.pennsylvanica:Fp_g49349	21413876	21409088	828	1e-50	17
F.excelsior	tig00004072_pilon	F.excelsior:Fe_g5332.1	206621	205770	25	MATCHES	F.pennsylvanica	Chr23	F.pennsylvanica:Fp_g49348	21406165	21408147	827	1e-50	19
F.excelsior	tig00004072_pilon	F.excelsior:Fe_g5333	223468	222581	26	MATCHES	F.pennsylvanica	Chr23	F.pennsylvanica:Fp_g49347	21391563	21392651	826	1e-50	22
F.excelsior	tig00004072_pilon	F.excelsior:Fe_g5335	255498	257577	28	MATCHES	F.pennsylvanica	Chr23	F.pennsylvanica:Fp_g49342	21349402	21344647	824	1e-50	24
F.excelsior	tig00004072_pilon	F.excelsior:Fe_g5336	271970	271245	29	MATCHES	F.pennsylvanica	Chr23	F.pennsylvanica:Fp_g49340	21341251	21341937	823	1e-50	27
F.excelsior	tig00004072_pilon	F.excelsior:Fe_g5338	297989	289133	31	MATCHES	F.pennsylvanica	Chr23	F.pennsylvanica:Fp_g49338	21323227	21325833	821	1e-50	29
F.excelsior	tig00004072_pilon	F.excelsior:Fe_g5339	312311	329886	32	MATCHES	F.pennsylvanica	Chr23	F.pennsylvanica:Fp_g49337	21321122	21317864	820	1e-50	32
F.excelsior	tig00004072_pilon	F.excelsior:Fe_g5342	357753	357463	34	MATCHES	F.pennsylvanica	Chr23	F.pennsylvanica:Fp_g49333	21279430	21279759	816	1e-50	32
F.excelsior	tig00004072_pilon	F.excelsior:Fe_g5343	365200	363602	35	MATCHES	F.pennsylvanica	Chr23	F.pennsylvanica:Fp_g49324	21263173	21264845	814	1e-50	34
F.excelsior	tig00004072_pilon	F.excelsior:Fe_g5344	372517	367969	36	MATCHES	F.pennsylvanica	Chr23	F.pennsylvanica:Fp_g49323	21257029	21261726	813	1e-50	37
F.excelsior	tig00004072_pilon	F.excelsior:Fe_g5345	379313	378942	37	MATCHES	F.pennsylvanica	Chr23	F.pennsylvanica:Fp_g49321	21251559	21252507	812	1e-50	40
F.excelsior	tig00004078_pilon	F.excelsior:Fe_g5355	17323	16799	2	MATCHES	F.pennsylvanica	Chr05	F.pennsylvanica:Fp_g11423	3283473	3287460	194	1e-50	3
F.excelsior	tig00004078_pilon	F.excelsior:Fe_g5357	73429	61047	4	MATCHES	F.pennsylvanica	Chr05	F.pennsylvanica:Fp_g11419	3193005	3205147	191	1e-50	4
F.excelsior	tig00004078_pilon	F.excelsior:Fe_g5358	78534	77057	5	MATCHES	F.pennsylvanica	Chr05	F.pennsylvanica:Fp_g11418	3184410	3191714	190	1e-50	7
F.excelsior	tig00004078_pilon	F.excelsior:Fe_g5363	119819	120899	10	MATCHES	F.pennsylvanica	Chr05	F.pennsylvanica:Fp_g11410	3113971	3112937	186	1e-50	6
F.excelsior	tig00004078_pilon	F.excelsior:Fe_g5364	128145	128758	11	MATCHES	F.pennsylvanica	Chr05	F.pennsylvanica:Fp_g11407	3104891	3104274	184	1e-50	8
F.excelsior	tig00004078_pilon	F.excelsior:Fe_g5365	131942	132373	12	MATCHES	F.pennsylvanica	Chr05	F.pennsylvanica:Fp_g11406	3100171	3099302	183	1e-50	11
F.excelsior	tig00004078_pilon	F.excelsior:Fe_g5368	166844	166449	15	MATCHES	F.pennsylvanica	Chr05	F.pennsylvanica:Fp_g11402	3053046	3054939	181	1e-50	12
F.excelsior	tig00004078_pilon	F.excelsior:Fe_g5369	176708	174640	16	MATCHES	F.pennsylvanica	Chr05	F.pennsylvanica:Fp_g11401	3037975	3041125	180	1e-50	15
F.excelsior	tig00004078_pilon	F.excelsior:Fe_g5372	193818	187975	19	MATCHES	F.pennsylvanica	Chr05	F.pennsylvanica:Fp_g11397	3013259	3017950	179	1e-50	16
F.excelsior	tig00004078_pilon	F.excelsior:Fe_g5373	203456	205438	20	MATCHES	F.pennsylvanica	Chr05	F.pennsylvanica:Fp_g11395	3006024	3004343	177	1e-50	18
F.excelsior	tig00004078_pilon	F.excelsior:Fe_g5374	208514	209630	21	MATCHES	F.pennsylvanica	Chr05	F.pennsylvanica:Fp_g11394	3004255	2984988	176	1e-50	21
F.excelsior	tig00004078_pilon	F.excelsior:Fe_g5375	237028	241990	22	MATCHES	F.pennsylvanica	Chr05	F.pennsylvanica:Fp_g11392	2973141	2967732	175	1e-50	24
F.excelsior	tig00004078_pilon	F.excelsior:Fe_g5377	279895	275336	24	MATCHES	F.pennsylvanica	Chr05	F.pennsylvanica:Fp_g11389	2945644	2951855	172	1e-50	25
F.excelsior	tig00004078_pilon	F.excelsior:Fe_g5378	290135	289491	25	MATCHES	F.pennsylvanica	Chr05	F.pennsylvanica:Fp_g11388	2938183	2940348	171	1e-50	28
F.excelsior	tig00004078_pilon	F.excelsior:Fe_g5379	301718	290141	26	MATCHES	F.pennsylvanica	Chr05	F.pennsylvanica:Fp_g11387	2926752	2933067	170	1e-50	31
F.excelsior	tig00004113_pilon	F.excelsior:Fe_g5394	7515	1759	1	MATCHES	F.pennsylvanica	Chr21	F.pennsylvanica:Fp_g45714	16642021	16634359	583	1e-50	3
F.excelsior	tig00004113_pilon	F.excelsior:Fe_g5395	46109	26751	2	MATCHES	F.pennsylvanica	Chr21	F.pennsylvanica:Fp_g45716	16678579	16663437	585	1e-50	5
F.excelsior	tig00004113_pilon	F.excelsior:Fe_g5396	92685	112266	3	MATCHES	F.pennsylvanica	Chr21	F.pennsylvanica:Fp_g45720	16780953	16802486	587	1e-50	7
F.excelsior	tig00004113_pilon	F.excelsior:Fe_g5399	214561	210753	5	MATCHES	F.pennsylvanica	Chr21	F.pennsylvanica:Fp_g45726	16899324	16891818	589	1e-50	9
F.excelsior	tig00004124_pilon	F.excelsior:Fe_g5409	6598	6852	2	MATCHES	F.pennsylvanica	Chr18	F.pennsylvanica:Fp_g40424	3136868	3141622	259	1e-50	3
F.excelsior	tig00004124_pilon	F.excelsior:Fe_g5411.2	19718	21860	4	MATCHES	F.pennsylvanica	Chr18	F.pennsylvanica:Fp_g40426	3156025	3158169	261	1e-50	5
F.excelsior	tig00004124_pilon	F.excelsior:Fe_g5415	67285	68371	8	MATCHES	F.pennsylvanica	Chr18	F.pennsylvanica:Fp_g40430	3198626	3202894	264	1e-50	5
[truncated: 17,065 more rows]

## Sheet: Table S3
Table S3. Uniquely mapping rates using STAR of the reads of the UK population
UK_accession	Uniquely mapped reads
CF001	0.7972
CF002	0.8111
CF003	0.778
CF004	0.7785
CF005	0.7933
CF006	0.7902
CF007	0.7932
CF008	0.7791
CF009	0.7566
CF010	0.7553
CF011	0.7586
CF012	0.779
CF014	0.7608
CF015	0.7592
CF016	0.7785
CF017	0.7772
CF018	0.8133
CF019	0.7804
CF020	0.7691
CF021	0.7962
CF022	0.8052
CF023	0.7751
CF024	0.7936
CF025	0.7885
CF026	0.7582
CF027	0.7283
CF028	0.775
CF029	0.7583
CF030	0.7706
CF031	0.7651
CF032	0.7766
CF033	0.7807
CF034	0.7914
CF035	0.7856
CF036	0.7898
CF037	0.796
CF038	0.7884
CF039	0.7941
CF040	0.786
CF041	0.782
CF042	0.7838
CF043	0.7712
CF044	0.7819
CF045	0.7753
CF046	0.7784
CF047	0.7793
CF048	0.7869
CF049	0.7793
CF050	0.8044
CF051	0.7968
CF052	0.7907
CF053	0.7893
CF054	0.7824
CF055	0.7992
CF056	0.7923
CF057	0.8137
CF058	0.7757
CF059	0.7694
CF060	0.7649
CF061	0.7695
CF063	0.7616
CF064	0.7827
CF065	0.783
CF066	0.7932
CF067	0.7897
CF068	0.782
CF069	0.784
CF070	0.7644
CF071	0.8024
CF072	0.7661
CF073	0.7963
CF074	0.787
CF075	0.767
CF076	0.7683
CF077	0.7494
CF078	0.7716
CF079	0.7561
CF080	0.7555
CF081	0.7721
CF082	0.8044
CF083	0.796
CF084	0.7918
CF085	0.7751
CF086	0.7934
CF087	0.7432
CF088	0.7916
CF089	0.7815
CF090	0.788
CF091	0.7644
CF092	0.7486
CF093	0.755
CF094	0.7447
CF095	0.7353
CF097	0.766
CF098	0.7926
CF099	0.8331
CF100	0.8223
CF101	0.8142
CF102	0.7993
CF103	0.8175
CF104	0.7871
CF105	0.8161
CF106	0.7955
CF107	0.813
CF108	0.8064
CF109	0.7871
CF110	0.7899
CF111	0.7965
CF112	0.7993
CF114	0.7991
CF115	0.7862
CF116	0.8215
CF117	0.8181
CF118	0.8001
CF119	0.8054
CF120	0.8001
CF121	0.7966
CF122	0.7816
CF123	0.7769
CF126	0.812
CF127	0.7864
CF128	0.7996
CF129	0.7927
CF130	0.8008
CF131	0.809
CF132	0.8126
CF134	0.8266
CF135	0.7689
CF136	0.7753
CF137	0.7416
CF138	0.7805
CF140	0.7867
CF141	0.8056
CF142	0.7854
CF143	0.7789
CF144	0.8159
CF145	0.7445
CF146	0.7972
CF147	0.8115
CF149	0.8038
CF150	0.8064
CF151	0.8105
CF153	0.8358
CF154	0.8034
CF155	0.8212
CF156	0.8004
CF157	0.8224
CF158	0.8078
CF159	0.7987
CF160	0.8111
CF161	0.8113
CF162	0.8199
CF163	0.8083
CF164	0.7815
CF166	0.8033
CF167	0.813
CF168	0.7923
CF169	0.7712
CF170	0.8116
CF173	0.7997
CF174	0.8031
CF177	0.8089
CF178	0.7965
CF180	0.8024
CF182	0.7956
CF183	0.8042
CF186	0.785
CF187	0.8071
CF188	0.7852
CF189	0.793
CF191	0.8002
CF193	0.8016
CF195	0.7784
CF196	0.8054
CF198	0.8089
CF199	0.8213
CF200	0.7837
CF201	0.7965
CF202	0.798
CF203	0.7864
CF204	0.7912
CF205	0.797
CF206	0.7698
CF207	0.7922
CF208	0.7859
CF209	0.7908
CF213	0.7876
CF214	0.7804
CF216	0.7978
CF217	0.7861
CF218	0.7665
CF219	0.8163
CF220	0.7962
CF221	0.8101
CF222	0.8067
CF223	0.7797
CF224	0.8044
CF225	0.8101
CF226	0.7687
CF227	0.803
CF228	0.7952
CF230	0.8058
CF231	0.785
CF232	0.7601
CF233	0.7886
CF234	0.8063
CF235	0.7987
CF236	0.7958
CF237	0.8135
CF238	0.8075
CF239	0.7975
CF240	0.8172
CF242	0.7989
CF243	0.8124
CF244	0.8012
CF245	0.7461
CF246	0.7553
CF247	0.7998
CF248	0.7998
CF249	0.7866
CF250	0.802
CF252	0.8034
CF253	0.8228
CF254	0.8233
CF255	0.8082
CF256	0.8029
CF257	0.8029
CF258	0.8152
CF259	0.7821
CF260	0.8209
CF261	0.8101
CF262	0.8057
CF263	0.7733
CF264	0.7861
CF265	0.7919
CF266	0.782
CF267	0.7959
CF268	0.7987
CF269	0.8267
CF270	0.8137
CF271	0.8065
CF272	0.8128
CF273	0.806
CF274	0.7818
CF275	0.7426
CF276	0.7991
manschurica	0.6528
maries2	0.4867
ornus	0.6858
americana	0.5557

## Sheet: Table S4
Table S4. PSIKO population structure.
Taxa	Q1	Q2
Ash2	1	0
Ash4	0.912178	0.0878218
Ash5	0.910678	0.0893221
Ash11	0.910461	0.0895395
Ash12	0.910961	0.0890393
Ash22	0.907831	0.0921695
Ash23	0.910948	0.0890522
Ash25	0.909626	0.0903737
Ash26	0.909243	0.090757
Ash27	0.909131	0.0908692
Ash28	0.907862	0.0921384
Ash30	0.904425	0.0955748
Ash31	0.912037	0.0879635
Ash32	0.903302	0.0966975
Ash33	0.911812	0.0881884
Ash34	0.909911	0.0900891
Ash35	0.903408	0.0965916
Ash37	0.908073	0.0919273
Ash38	0.909337	0.0906625
Ash39	0.902114	0.0978855
Ash41	0.900664	0.0993358
Ash43	0.889103	0.110897
Ash45	0.90393	0.09607
Ash46	0.892142	0.107858
Ash47	0.907533	0.0924668
Ash48	0.908938	0.091062
Ash50	0.906573	0.0934274
Ash53	0.903648	0.096352
Ash54	0.906088	0.0939119
Ash56	0.904976	0.0950238
Ash57	0.91187	0.08813
Ash58	0.906768	0.0932318
Ash60	0.909427	0.0905732
Ash61	0.888127	0.111873
Ash63	0.910675	0.0893253
Ash64	0.912273	0.0877266
Ash65	0.907452	0.0925483
Ash66	0.91031	0.0896899
Ash67	0.91105	0.0889498
Ash68	0.907869	0.0921314
Ash69	0.903134	0.0968659
Ash70	0.904447	0.0955526
Ash71	0.908217	0.091783
Ash72	0.908017	0.0919833
Ash73	0.910097	0.0899033
Ash76	0.906794	0.093206
Ash77	0.908297	0.0917029
Ash78	0.907307	0.0926934
Ash79	0.909682	0.0903183
Ash80	0.906533	0.0934667
Ash81	0.909265	0.0907353
Ash83	0.891024	0.108976
Ash84	0.905923	0.0940766
Ash86	0.906629	0.0933715
Ash87	0.907887	0.0921128
Ash88	0.906629	0.0933713
Ash90	0.902591	0.0974094
Ash91	0.909693	0.0903074
Ash92	0.906072	0.0939284
Ash93	0.908675	0.0913255
Ash95	0.904784	0.0952165
Ash96	0.911324	0.0886765
Ash97	0.906297	0.0937029
Ash100	0.911293	0.0887073
Ash101	0.908792	0.0912076
Ash102	0.909631	0.0903687
Ash103	0.906449	0.0935513
Ash109	0.909788	0.0902119
Ash110	0.908441	0.0915587
Ash113	0.908487	0.091513
Ash115	0.908117	0.0918833
Ash116	0.909198	0.0908017
Ash119	0.911296	0.0887044
Ash122	0.910476	0.0895244
Ash123	0.901368	0.0986318
Ash124	0.90796	0.09204
Ash125	0.878125	0.121875
Ash126	0.905671	0.0943289
Ash128	0.907248	0.0927515
Ash129	0.907992	0.0920081
Ash130	0.909128	0.0908722
Ash131	0.910195	0.0898052
Ash135	0.908057	0.0919426
Ash136	0.905812	0.0941881
Ash137	0.906506	0.0934943
Ash138	0.9106	0.0893995
Ash139	0.910309	0.0896908
Ash140	0.907715	0.0922853
Ash141	0.909383	0.0906166
Ash142	0.909138	0.0908623
Ash149	0.900448	0.0995521
Ash150	0.910005	0.0899949
Ash151	0.909585	0.0904153
Ash105	0.908038	0.0919617
Ash107	0.906923	0.0930772
Ash152	0.908211	0.0917893
Ash153	0.903134	0.0968661
Ash155	0.908615	0.0913846
Ash156	0.909873	0.0901274
Ash157	0.910996	0.0890036
Ash158	0.907224	0.0927755
Ash159	0.900489	0.099511
Ash160	0.910342	0.089658
Ash161	0.911671	0.0883286
Ash162	0.910573	0.0894272
Ash163	0.905475	0.0945252
Ash165	0.905508	0.0944918
Ash168	0.872999	0.127001
Ash173	0.908197	0.0918033
Ash174	0.900389	0.0996113
Ash175	0.910053	0.0899471
Ash177	0.909335	0.0906653
Ash178	0.910221	0.0897788
Ash181	0.885066	0.114934
Ash185	0.897482	0.102518
Ash186	0.902946	0.0970536
Ash187	0.915371	0.0846286
Ash190	0.908145	0.0918551
Ash191	0.910606	0.0893941
Ash192	0.896377	0.103623
Ash193	0.908328	0.0916719
Ash194	0.908747	0.0912526
Ash195	0.90806	0.0919399
Ash196	0.912192	0.0878081
Ash197	0.909541	0.0904593
Ash198	0.90677	0.0932298
Ash199	0.906534	0.0934659
Ash200	0.908696	0.0913041
Ash201	0.912032	0.0879677
Ash203	0.907037	0.0929625
Ash204	0.911468	0.0885321
Ash205	0.906719	0.0932811
Ash208	0.90679	0.0932103
Ash209	0.908374	0.0916256
Ash210	0.911528	0.0884718
Ash212	0.907825	0.0921748
Ash213	0.908033	0.091967
Ash214	0.907303	0.0926971
Ash216	0.908235	0.091765
Ash217	0.91339	0.0866103
Ash1	0.910647	0.0893529
Ash3	0.909158	0.0908421
Ash6	0.909119	0.0908805
Ash7	0	1
Ash8	0.910303	0.0896973
Ash10	0.896909	0.103091
Ash15	0.894588	0.105412
Ash16	0.910066	0.0899336
Ash17	0.907815	0.0921848
Ash18	0.860042	0.139958
Ash19	0.910476	0.0895243
Ash21	0.900771	0.0992293
Ash24	0.870161	0.129839
Ash29	0.907678	0.0923221
Ash36	0.909928	0.0900717
Ash40	0.91182	0.0881797
Ash42	0.907591	0.0924089
Ash49	0.909246	0.0907543
Ash51	0.901892	0.0981076
Ash52	0.907686	0.092314
Ash55	0.898845	0.101155
Ash59	0.906805	0.0931952
Ash82	0.907151	0.0928492
Ash94	0.854728	0.145272
Ash98	0.879106	0.120894
Ash99	0.907322	0.0926777
Ash104	0.903908	0.0960915
Ash111	0.897033	0.102967
Ash112	0.898082	0.101918
Ash114	0.880701	0.119299
Ash120	0.909191	0.0908091
Ash121	0.906747	0.0932528
Ash127	0.908358	0.0916423
Ash132	0.887341	0.112659
Ash134	0.909239	0.0907606
Ash144	0.87061	0.12939
Ash148	0.904877	0.0951235
Ash211	0.908466	0.0915343
Ash215	0.908285	0.0917149
Ash218	0.91002	0.0899801
Ash44	0.908717	0.0912826
Ash184	0.902594	0.0974061

## Sheet: Table S5
Table S5. Gene expression markers result with FDR adjusted
Genes	T_value	R2	pvalue	intercept	gradient	log10PA	rank	FDR	seed_ortholog	evalue	score	eggNOG_OGs	max_annot_lvl	COG_category	Description	Preferred_name	GOs	EC	KEGG_ko	KEGG_Pathway	KEGG_Module	KEGG_Reaction	KEGG_rclass	BRITE	KEGG_TC	CAZy	BiGG_Reaction	PFAMs
Fe_g19663	-7.76582	0.25247	6.04e-13	56.2522	-1.8059	12.219	1	1.9e-08	4098.XP_009595704.1	1.1e-40	140	COG5068@1|root,KOG0014@2759|Eukaryota,37UAT@33090|Viridiplantae,3GIDW@35493|Streptophyta,44JXH@71274|asterids	35493|Streptophyta	K	MADS-box protein	-	GO:0000003,GO:0003006,GO:0003674,GO:0003700,GO:0006355,GO:0007275,GO:0007568,GO:0008150,GO:0009791,GO:0009838,GO:0009889,GO:0009908,GO:0009909,GO:0010150,GO:0010468,GO:0010556,GO:0019219,GO:0019222,GO:0022414,GO:0031323,GO:0031326,GO:0032501,GO:0032502,GO:0048366,GO:0048367,GO:0048437,GO:0048580,GO:0048608,GO:0048731,GO:0048827,GO:0048831,GO:0048856,GO:0050789,GO:0050793,GO:0050794,GO:0051171,GO:…	-	ko:K09260	ko04013,ko04022,ko04371,ko05418,map04013,map04022,map04371,map05418	-	-	-	ko00000,ko00001,ko03000	-	-	-	K-box,SRF-TF
Fe_g22999	6.86231	0.208771	1.07e-10	4.96337	1.68489	9.97118	2	1.68e-06	3983.cassava4.1_015543m	5.45e-82	254	COG5068@1|root,KOG0014@2759|Eukaryota,37R6C@33090|Viridiplantae,3GGS1@35493|Streptophyta,4JE49@91835|fabids	35493|Streptophyta	K	MADS-box protein	-	GO:0000003,GO:0000900,GO:0003006,GO:0003674,GO:0003676,GO:0003677,GO:0003700,GO:0005488,GO:0005575,GO:0005622,GO:0005623,GO:0005634,GO:0006355,GO:0006417,GO:0007275,GO:0008150,GO:0009266,GO:0009628,GO:0009791,GO:0009889,GO:0009890,GO:0009892,GO:0009908,GO:0009909,GO:0009910,GO:0009987,GO:0010468,GO:0010556,GO:0010558,GO:0010605,GO:0010608,GO:0010629,GO:0017148,GO:0019219,GO:0019222,GO:0022414,GO:…	-	ko:K09260	ko04013,ko04022,ko04371,ko05418,map04013,map04022,map04371,map05418	-	-	-	ko00000,ko00001,ko03000	-	-	-	K-box,SRF-TF
Fe_g40353	-6.63749	0.198005	3.67e-10	70.362	-0.956478	9.43489	3	3.85e-06	225117.XP_009341300.1	1.97e-23	92.8	COG5068@1|root,KOG0014@2759|Eukaryota	2759|Eukaryota	K	transcription regulatory region sequence-specific DNA binding	-	GO:0003674,GO:0003700,GO:0006355,GO:0008150,GO:0009889,GO:0009909,GO:0010468,GO:0010556,GO:0019219,GO:0019222,GO:0031323,GO:0031326,GO:0048580,GO:0048831,GO:0050789,GO:0050793,GO:0050794,GO:0051171,GO:0051239,GO:0051252,GO:0060255,GO:0065007,GO:0080090,GO:0140110,GO:1903506,GO:2000026,GO:2000112,GO:2000241,GO:2001141	-	ko:K09260,ko:K09264	ko04013,ko04022,ko04371,ko05418,map04013,map04022,map04371,map05418	-	-	-	ko00000,ko00001,ko03000	-	-	-	K-box,SRF-TF
Fe_g18379	-6.24058	0.179197	3.07e-09	48.4658	-2.01769	8.51324	4	2.41e-05	4098.XP_009592456.1	1.71e-31	117	COG5068@1|root,KOG0014@2759|Eukaryota,37ZJQ@33090|Viridiplantae,3GPHD@35493|Streptophyta,44JF1@71274|asterids	35493|Streptophyta	K	K-box region	-	-	-	ko:K09260	ko04013,ko04022,ko04371,ko05418,map04013,map04022,map04371,map05418	-	-	-	ko00000,ko00001,ko03000	-	-	-	K-box,SRF-TF
Fe_g18376	-5.45815	0.143212	1.59e-07	53.1977	-2.20009	6.79961	5	0.000998532	2711.XP_006487501.1	2.49e-18	85.1	COG5068@1|root,KOG0014@2759|Eukaryota,37R6C@33090|Viridiplantae,3GGS1@35493|Streptophyta	35493|Streptophyta	K	MADS-box protein	-	-	-	-	-	-	-	-	-	-	-	-	K-box,SRF-TF
Fe_g18375	-5.39157	0.140238	2.18e-07	67.0782	-1.07936	6.66062	6	0.00114595	2711.XP_006487501.1	7.08e-22	93.6	COG5068@1|root,KOG0014@2759|Eukaryota,37R6C@33090|Viridiplantae,3GGS1@35493|Streptophyta	35493|Streptophyta	K	MADS-box protein	-	-	-	-	-	-	-	-	-	-	-	-	K-box,SRF-TF
Fe_g35305	5.31437	0.136809	3.16e-07	4.87142	9.54393	6.5009	8	0.00124151	4155.Migut.H00107.1.p	3.47e-186	526	COG0451@1|root,KOG1502@2759|Eukaryota,37Q03@33090|Viridiplantae,3GF6N@35493|Streptophyta,44BCS@71274|asterids	35493|Streptophyta	V	NAD(P)H-binding	-	GO:0003674,GO:0003824,GO:0006725,GO:0006950,GO:0006952,GO:0008150,GO:0008152,GO:0009058,GO:0009605,GO:0009607,GO:0009617,GO:0009698,GO:0009699,GO:0009808,GO:0009809,GO:0009889,GO:0009890,GO:0009892,GO:0009962,GO:0009964,GO:0009987,GO:0016491,GO:0016627,GO:0016628,GO:0019222,GO:0019438,GO:0019748,GO:0033729,GO:0042742,GO:0043207,GO:0044237,GO:0044249,GO:0044550,GO:0048519,GO:0050789,GO:0050896,GO:…	-	-	-	-	-	-	-	-	-	-	3Beta_HSD,Epimerase
Fe_g20799	5.32463	0.137263	3.01e-07	10.1831	9.25336	6.52203	7	0.00135149	29760.VIT_08s0058g01110.t01	3.52e-112	341	29KH0@1|root,2RTS2@2759|Eukaryota,37JBV@33090|Viridiplantae,3GF8C@35493|Streptophyta	35493|Streptophyta	S	transcription repressor	-	GO:0006355,GO:0008150,GO:0009889,GO:0009890,GO:0009892,GO:0010468,GO:0010556,GO:0010558,GO:0010605,GO:0010629,GO:0019219,GO:0019222,GO:0031323,GO:0031324,GO:0031326,GO:0031327,GO:0045892,GO:0045934,GO:0048519,GO:0048523,GO:0050789,GO:0050794,GO:0051171,GO:0051172,GO:0051252,GO:0051253,GO:0060255,GO:0065007,GO:0080090,GO:1902679,GO:1903506,GO:1903507,GO:2000112,GO:2000113,GO:2001141	-	-	-	-	-	-	-	-	-	-	DNA_binding_2,Ovate
Fe_g33197.2	-5.24609	0.133795	4.36e-07	123.987	-4.53062	6.36089	10	0.00137102	4155.Migut.D02022.1.p	3.18e-187	530	KOG0667@1|root,KOG0671@2759|Eukaryota,37JQS@33090|Viridiplantae,3G8ZF@35493|Streptophyta,44HS4@71274|asterids	35493|Streptophyta	T	Serine/Threonine protein kinases, catalytic domain	AFC2	GO:0003674,GO:0003824,GO:0004672,GO:0004674,GO:0006139,GO:0006396,GO:0006397,GO:0006464,GO:0006468,GO:0006725,GO:0006793,GO:0006796,GO:0006807,GO:0008150,GO:0008152,GO:0009987,GO:0010467,GO:0016070,GO:0016071,GO:0016301,GO:0016310,GO:0016740,GO:0016772,GO:0016773,GO:0019538,GO:0034641,GO:0036211,GO:0043170,GO:0043412,GO:0044237,GO:0044238,GO:0044260,GO:0044267,GO:0046483,GO:0046777,GO:0071704,GO:…	2.7.12.1	ko:K08287	-	-	-	-	ko00000,ko01000	-	-	-	Pkinase
Fe_g10721	-5.24631	0.133805	4.35e-07	74.0104	-18.9192	6.36136	9	0.00152174	4155.Migut.E01516.1.p	1.48e-40	166	294N1@1|root,2RBJ9@2759|Eukaryota,37T2M@33090|Viridiplantae,3G9RW@35493|Streptophyta,44KJB@71274|asterids	35493|Streptophyta	S	embryonic flower	-	GO:0003674,GO:0003676,GO:0003677,GO:0003690,GO:0003697,GO:0003723,GO:0005488,GO:0005575,GO:0005622,GO:0005623,GO:0005634,GO:0006325,GO:0006355,GO:0006464,GO:0006479,GO:0006807,GO:0006950,GO:0006970,GO:0006972,GO:0006996,GO:0007275,GO:0008150,GO:0008152,GO:0008213,GO:0009628,GO:0009651,GO:0009791,GO:0009888,GO:0009889,GO:0009890,GO:0009892,GO:0009909,GO:0009910,GO:0009987,GO:0010022,GO:0010073,GO:…	-	-	-	-	-	-	-	-	-	-	-
Fe_g25658	-5.20033	0.131786	5.4e-07	48.9217	-3.40997	6.26777	11	0.00154447	4155.Migut.I01179.1.p	0	1264	COG0474@1|root,KOG0204@2759|Eukaryota,37IXA@33090|Viridiplantae,3GAS6@35493|Streptophyta,44DY3@71274|asterids	35493|Streptophyta	P	Belongs to the cation transport ATPase (P-type) (TC 3.A.3) family	-	GO:0000003,GO:0003674,GO:0003824,GO:0005215,GO:0005388,GO:0005488,GO:0005515,GO:0005516,GO:0005575,GO:0005622,GO:0005623,GO:0005886,GO:0005887,GO:0006810,GO:0006811,GO:0006812,GO:0006816,GO:0007275,GO:0007338,GO:0008150,GO:0008324,GO:0009555,GO:0009566,GO:0015075,GO:0015085,GO:0015318,GO:0015399,GO:0015405,GO:0015662,GO:0016020,GO:0016021,GO:0016462,GO:0016787,GO:0016817,GO:0016818,GO:0016887,GO:…	3.6.3.8	ko:K01537	-	-	-	-	ko00000,ko01000	3.A.3.2	-	-	CaATP_NAI,Cation_ATPase,Cation_ATPase_C,Cation_ATPase_N,E1-E2_ATPase,Hydrolase
Fe_g1879	5.11025	0.127854	8.2e-07	-28.5126	5.05967	6.08604	12	0.00215139	4155.Migut.G00079.1.p	8.02e-67	213	2A286@1|root,2RY2C@2759|Eukaryota,37TWB@33090|Viridiplantae,3GGV4@35493|Streptophyta,44JZG@71274|asterids	35493|Streptophyta	S	Transcription factor	-	GO:0003674,GO:0003700,GO:0006355,GO:0008150,GO:0009889,GO:0010468,GO:0010556,GO:0019219,GO:0019222,GO:0031323,GO:0031326,GO:0050789,GO:0050794,GO:0051171,GO:0051252,GO:0060255,GO:0065007,GO:0080090,GO:0140110,GO:1903506,GO:2000112,GO:2001141	-	-	-	-	-	-	-	-	-	-	-
Fe_g27900	5.08422	0.126724	9.25e-07	8.03448	0.775612	6.03392	13	0.00223911	4098.XP_009626640.1	3.13e-17	82.4	28UNB@1|root,2QSBE@2759|Eukaryota,37HJD@33090|Viridiplantae,3GXKX@35493|Streptophyta,44S3N@71274|asterids	35493|Streptophyta	K	DNA-binding domain in plant proteins such as APETALA2 and EREBPs	-	-	-	ko:K09284	-	-	-	-	ko00000,ko03000	-	-	-	AP2
Fe_g18373.1	-5.04083	0.124848	1.13e-06	62.2039	-6.26958	5.94746	14	0.00253716	4155.Migut.B00557.1.p	3.27e-13	73.6	COG5068@1|root,KOG0014@2759|Eukaryota,37ZJQ@33090|Viridiplantae,3GPHD@35493|Streptophyta,44JF1@71274|asterids	35493|Streptophyta	K	K-box region	-	-	-	ko:K09260	ko04013,ko04022,ko04371,ko05418,map04013,map04022,map04371,map05418	-	-	-	ko00000,ko00001,ko03000	-	-	-	K-box,SRF-TF
Fe_g7485	-4.95381	0.121108	1.68e-06	56.7267	-10.0969	5.77558	15	0.00351774	4096.XP_009775021.1	2.96e-86	263	2CMYM@1|root,2QST5@2759|Eukaryota,37N05@33090|Viridiplantae,3G8ID@35493|Streptophyta,44FBE@71274|asterids	35493|Streptophyta	S	Polysaccharide biosynthesis	-	GO:0005575,GO:0005622,GO:0005623,GO:0005737,GO:0005768,GO:0005794,GO:0005802,GO:0012505,GO:0031410,GO:0031982,GO:0031984,GO:0043226,GO:0043227,GO:0043229,GO:0043231,GO:0044422,GO:0044424,GO:0044431,GO:0044444,GO:0044446,GO:0044464,GO:0097708,GO:0098791	-	-	-	-	-	-	-	-	-	-	Polysacc_synt_4
Fe_g40351.1	-4.91687	0.119531	1.98e-06	52.696	-1.26084	5.70326	16	0.00389546	3641.EOX96136	3.94e-15	76.3	COG5068@1|root,KOG0014@2759|Eukaryota,37TUT@33090|Viridiplantae,3GHD7@35493|Streptophyta	35493|Streptophyta	K	MADS-box protein	SOC1	GO:0000003,GO:0000060,GO:0001101,GO:0003006,GO:0003674,GO:0003700,GO:0005488,GO:0005515,GO:0005575,GO:0005622,GO:0005623,GO:0005634,GO:0005737,GO:0006355,GO:0006606,GO:0006810,GO:0006886,GO:0006913,GO:0006950,GO:0007275,GO:0008104,GO:0008134,GO:0008150,GO:0009266,GO:0009409,GO:0009628,GO:0009719,GO:0009725,GO:0009739,GO:0009791,GO:0009888,GO:0009889,GO:0009891,GO:0009893,GO:0009908,GO:0009909,GO:…	-	ko:K09260	ko04013,ko04022,ko04371,ko05418,map04013,map04022,map04371,map05418	-	-	-	ko00000,ko00001,ko03000	-	-	-	K-box,SRF-TF
Fe_g23499.1	-4.83376	0.116005	2.87e-06	104.852	-11.8154	5.5419	18	0.00502073	4155.Migut.D00215.1.p	1.48e-80	249	2CMK4@1|root,2QQMQ@2759|Eukaryota,37RYA@33090|Viridiplantae,3GGBC@35493|Streptophyta,44J9U@71274|asterids	35493|Streptophyta	-	-	-	-	-	-	-	-	-	-	-	-	-	-	-
Fe_g29324	-4.83604	0.116101	2.84e-06	92.5443	-10.2856	5.5463	17	0.00526246	29760.VIT_08s0056g00320.t01	1.07e-115	354	KOG0800@1|root,KOG0800@2759|Eukaryota,37S2E@33090|Viridiplantae,3GBSQ@35493|Streptophyta	35493|Streptophyta	O	zinc finger	-	GO:0000209,GO:0003674,GO:0003824,GO:0004842,GO:0006464,GO:0006508,GO:0006511,GO:0006807,GO:0008150,GO:0008152,GO:0009056,GO:0009057,GO:0009987,GO:0010498,GO:0016567,GO:0016740,GO:0019538,GO:0019787,GO:0019941,GO:0030163,GO:0032446,GO:0036211,GO:0043161,GO:0043170,GO:0043412,GO:0043632,GO:0044237,GO:0044238,GO:0044248,GO:0044257,GO:0044260,GO:0044265,GO:0044267,GO:0051603,GO:0061630,GO:0061659,GO:…	2.3.2.27	ko:K11982	-	-	-	-	ko00000,ko01000,ko04121,ko04131	-	-	-	zf-C3HC4_2,zf-RING_2
Fe_g42663	-4.77868	0.113686	3.66e-06	74.3593	-6.55822	5.43601	19	0.00606976	29760.VIT_18s0001g02680.t01	3.79e-207	576	KOG1987@1|root,KOG1987@2759|Eukaryota,37IB6@33090|Viridiplantae,3GAZC@35493|Streptophyta	35493|Streptophyta	D	BTB POZ domain-containing protein	-	GO:0000151,GO:0003674,GO:0005488,GO:0005515,GO:0005575,GO:0005622,GO:0005623,GO:0005737,GO:0006508,GO:0006511,GO:0006807,GO:0008150,GO:0008152,GO:0009056,GO:0009057,GO:0009987,GO:0010498,GO:0019005,GO:0019222,GO:0019538,GO:0019899,GO:0019941,GO:0030162,GO:0030163,GO:0031461,GO:0031463,GO:0031625,GO:0032991,GO:0043161,GO:0043170,GO:0043632,GO:0044237,GO:0044238,GO:0044248,GO:0044257,GO:0044260,GO:…	-	ko:K10523	ko04340,ko04341,map04340,map04341	M00384	-	-	ko00000,ko00001,ko00002,ko04121	-	-	-	BTB
Fe_g44695.1	4.76546	0.113132	3.88e-06	16.9851	13.1764	5.41074	20	0.0061118	4096.XP_009774322.1	1.17e-141	409	COG0031@1|root,KOG1252@2759|Eukaryota,37K14@33090|Viridiplantae,3GHKI@35493|Streptophyta,44NNP@71274|asterids	35493|Streptophyta	E	Pyridoxal-phosphate dependent enzyme	-	-	2.5.1.47	ko:K01738	ko00270,ko00920,ko01100,ko01110,ko01120,ko01130,ko01200,ko01230,map00270,map00920,map01100,map01110,map01120,map01130,map01200,map01230	M00021	R00897,R03601,R04859	RC00020,RC02814,RC02821	ko00000,ko00001,ko00002,ko01000	-	-	-	PALP
Fe_g20816	4.73882	0.112017	4.37e-06	10.9046	4.81149	5.35993	22	0.00624569	3641.EOY04505	4.19e-33	123	2BJNT@1|root,2S1GQ@2759|Eukaryota,37V74@33090|Viridiplantae,3GJSA@35493|Streptophyta	35493|Streptophyta	-	-	-	-	-	-	-	-	-	-	-	-	-	-	DUF688
Fe_g32494	4.7423	0.112162	4.3e-06	-10.9473	0.910175	5.36655	21	0.00644425	4155.Migut.H02484.1.p	2.57e-109	320	KOG3156@1|root,KOG3156@2759|Eukaryota,37ICW@33090|Viridiplantae,3G853@35493|Streptophyta,44RYM@71274|asterids	35493|Streptophyta	S	Protein of unknown function (DUF1640)	-	-	-	-	-	-	-	-	-	-	-	-	DUF1640
Fe_g28064	-4.68135	0.109624	5.61e-06	65.3349	-2.03554	5.251	25	0.00706313	4096.XP_009772093.1	1.52e-78	247	COG0679@1|root,KOG2722@2759|Eukaryota,37M69@33090|Viridiplantae,3GBSI@35493|Streptophyta,44C79@71274|asterids	35493|Streptophyta	S	Membrane transport protein	-	GO:0003674,GO:0005215,GO:0005575,GO:0005622,GO:0005623,GO:0005737,GO:0005783,GO:0005789,GO:0006810,GO:0008150,GO:0009719,GO:0009725,GO:0009733,GO:0010033,GO:0012505,GO:0016020,GO:0016021,GO:0022857,GO:0031224,GO:0031984,GO:0042175,GO:0042221,GO:0043226,GO:0043227,GO:0043229,GO:0043231,GO:0044422,GO:0044424,GO:0044425,GO:0044432,GO:0044444,GO:0044446,GO:0044464,GO:0050896,GO:0051179,GO:0051234,GO:…	-	-	-	-	-	-	-	-	-	-	Mem_trans
Fe_g32888	-4.67003	0.109155	5.89e-06	64.5067	-2.18053	5.22966	26	0.00713355	4155.Migut.F00450.1.p	8.99e-115	338	2CMDU@1|root,2QQ2C@2759|Eukaryota,37M2V@33090|Viridiplantae,3GBRM@35493|Streptophyta,44BM4@71274|asterids	35493|Streptophyta	S	Conserved gene of	-	GO:0005575,GO:0005618,GO:0005623,GO:0005911,GO:0008150,GO:0009505,GO:0009506,GO:0009628,GO:0030054,GO:0030312,GO:0044464,GO:0050896,GO:0055044,GO:0071944,GO:0080167	-	-	-	-	-	-	-	-	-	-	Phi_1
Fe_g27355	-4.69629	0.110245	5.26e-06	44.0801	-0.198849	5.27924	23	0.00719408	3694.POPTR_0005s08600.1	5.05e-06	47.8	2EAMY@1|root,2SGV8@2759|Eukaryota,37XZ7@33090|Viridiplantae,3GMH5@35493|Streptophyta,4JVEC@91835|fabids	35493|Streptophyta	-	-	-	-	-	-	-	-	-	-	-	-	-	-	-
Fe_g6398	-4.68206	0.109654	5.59e-06	68.2491	-4.11694	5.25235	24	0.0073346	4098.XP_009618599.1	2.46e-147	444	COG3533@1|root,2QRCI@2759|Eukaryota,37ISY@33090|Viridiplantae,3G7WS@35493|Streptophyta,44BU6@71274|asterids	35493|Streptophyta	S	Beta-L-arabinofuranosidase, GH127	-	-	-	ko:K09955	-	-	-	-	ko00000	-	-	-	AbfB,Glyco_hydro_127
Fe_g19553.1	-4.60884	0.106629	7.67e-06	71.711	-3.38429	5.11493	29	0.00832941	29760.VIT_13s0019g03390.t01	2.34e-180	534	2CM90@1|root,2QPND@2759|Eukaryota,37HVH@33090|Viridiplantae,3GFAK@35493|Streptophyta	35493|Streptophyta	-	-	-	-	-	-	-	-	-	-	-	-	-	-	-
Fe_g18374	-4.6137	0.106829	7.52e-06	53.7612	-0.592992	5.124	28	0.00844857	3694.POPTR_0017s07200.1	7.99e-06	47.8	COG5068@1|root,KOG0014@2759|Eukaryota,381C4@33090|Viridiplantae,3GQPY@35493|Streptophyta	2759|Eukaryota	K	K-box region	-	-	-	-	-	-	-	-	-	-	-	-	K-box
Fe_g30298	-4.61621	0.106932	7.44e-06	74.826	-3.04441	5.12869	27	0.00866736	4006.Lus10006959	2.69e-45	161	2CMFB@1|root,2QQ74@2759|Eukaryota,381C1@33090|Viridiplantae,3GXS5@35493|Streptophyta,4JWDH@91835|fabids	35493|Streptophyta	T	ado1,fkl2,lkp1,ztl	-	-	-	ko:K12115	ko04712,map04712	-	-	-	ko00000,ko00001,ko04121	-	-	-	F-box-like,Kelch_2,Kelch_4,PAS_9
Fe_g23915	4.58155	0.105508	8.63e-06	12.1617	12.1918	5.0641	30	0.00905137	102107.XP_008227313.1	1.25e-33	121	2E0C1@1|root,2S7SX@2759|Eukaryota,37WTH@33090|Viridiplantae,3GM18@35493|Streptophyta,4JQUY@91835|fabids	35493|Streptophyta	S	cyclin-dependent protein kinase inhibitor	-	-	-	-	-	-	-	-	-	-	-	-	-
Fe_g6399	-4.50797	0.102507	1.18e-05	60.6022	-8.22874	4.92816	31	0.011979	4098.XP_009618599.1	1.22e-279	787	COG3533@1|root,2QRCI@2759|Eukaryota,37ISY@33090|Viridiplantae,3G7WS@35493|Streptophyta,44BU6@71274|asterids	35493|Streptophyta	S	Beta-L-arabinofuranosidase, GH127	-	-	-	ko:K09955	-	-	-	-	ko00000	-	-	-	AbfB,Glyco_hydro_127
Fe_g21651	-4.45716	0.100451	1.46e-05	81.6631	-19.5056	4.83519	34	0.0135292	3847.GLYMA02G04340.1	8.85e-28	115	COG0790@1|root,KOG1550@2759|Eukaryota,37R69@33090|Viridiplantae,3GF1S@35493|Streptophyta,4JHYY@91835|fabids	35493|Streptophyta	MOT	f-box protein	-	-	-	-	-	-	-	-	-	-	-	-	F-box,Sel1
Fe_g23724	-4.4585	0.100505	1.45e-05	94.4831	-2.62065	4.83763	33	0.0138611	4096.XP_009803495.1	1.22e-39	143	28K1X@1|root,2QSGE@2759|Eukaryota,37KHF@33090|Viridiplantae,3GBRC@35493|Streptophyta,44CCG@71274|asterids	35493|Streptophyta	S	GAGA binding protein-like family	-	GO:0003674,GO:0003676,GO:0003677,GO:0003700,GO:0005488,GO:0005515,GO:0005575,GO:0005622,GO:0005623,GO:0005634,GO:0005730,GO:0006355,GO:0008150,GO:0009719,GO:0009723,GO:0009725,GO:0009889,GO:0010033,GO:0010468,GO:0010556,GO:0019219,GO:0019222,GO:0031323,GO:0031326,GO:0031974,GO:0031981,GO:0042221,GO:0042802,GO:0042803,GO:0043226,GO:0043227,GO:0043228,GO:0043229,GO:0043231,GO:0043232,GO:0043233,GO:…	-	-	-	-	-	-	-	-	-	-	GAGA_bind
Fe_g44077.1	4.46451	0.100748	1.42e-05	16.1532	28.1868	4.8486	32	0.0139376	3988.XP_002510734.1	2.93e-73	231	28J02@1|root,2QV94@2759|Eukaryota,37MAZ@33090|Viridiplantae,3G760@35493|Streptophyta,4JTSP@91835|fabids	35493|Streptophyta	K	Transcription factor that specifically binds AT-rich DNA sequences related to the nuclear matrix attachment regions (MARs)	-	-	-	-	-	-	-	-	-	-	-	-	DUF296
Fe_g36254	-4.43862	0.0997046	1.58e-05	82.2756	-0.484734	4.80146	35	0.0142039	85681.XP_006426275.1	1.36e-31	120	COG5068@1|root,KOG0014@2759|Eukaryota,37R6C@33090|Viridiplantae,3GGS1@35493|Streptophyta	35493|Streptophyta	K	MADS-box protein	-	GO:0000003,GO:0000900,GO:0003006,GO:0003674,GO:0003676,GO:0003677,GO:0003700,GO:0005488,GO:0005575,GO:0005622,GO:0005623,GO:0005634,GO:0006355,GO:0006417,GO:0007275,GO:0008150,GO:0009266,GO:0009628,GO:0009791,GO:0009889,GO:0009890,GO:0009892,GO:0009908,GO:0009909,GO:0009910,GO:0009987,GO:0010468,GO:0010556,GO:0010558,GO:0010605,GO:0010608,GO:0010629,GO:0017148,GO:0019219,GO:0019222,GO:0022414,GO:…	-	ko:K09260	ko04013,ko04022,ko04371,ko05418,map04013,map04022,map04371,map05418	-	-	-	ko00000,ko00001,ko03000	-	-	-	K-box,SRF-TF
Fe_g10115	4.42077	0.0989875	1.7e-05	2.82132	0.526013	4.76908	36	0.0148783	29760.VIT_16s0098g01280.t01	2.75e-81	248	COG2801@1|root,KOG0017@2759|Eukaryota,37I5J@33090|Viridiplantae,3GBDN@35493|Streptophyta	35493|Streptophyta	L	Rhodanese-like domain-containing protein 14	-	GO:0005575,GO:0005622,GO:0005623,GO:0005737,GO:0009507,GO:0009526,GO:0009534,GO:0009535,GO:0009536,GO:0009579,GO:0009941,GO:0016020,GO:0031967,GO:0031975,GO:0031976,GO:0031984,GO:0034357,GO:0042651,GO:0043226,GO:0043227,GO:0043229,GO:0043231,GO:0044422,GO:0044424,GO:0044434,GO:0044435,GO:0044436,GO:0044444,GO:0044446,GO:0044464,GO:0055035	-	-	-	-	-	-	-	-	-	-	Rhodanese
Fe_g6658	-4.40753	0.0984566	1.8e-05	78.5694	-1.53097	4.74512	37	0.0152974	4155.Migut.B01760.1.p	4.21e-262	731	KOG2443@1|root,KOG2442@2759|Eukaryota,37K49@33090|Viridiplantae,3G89D@35493|Streptophyta,44QFB@71274|asterids	35493|Streptophyta	S	Signal peptide peptidase-like 4	SPPL4	GO:0000323,GO:0005575,GO:0005622,GO:0005623,GO:0005737,GO:0005764,GO:0005765,GO:0005773,GO:0005774,GO:0005783,GO:0005789,GO:0005798,GO:0012505,GO:0016020,GO:0016021,GO:0030176,GO:0030660,GO:0031090,GO:0031224,GO:0031227,GO:0031410,GO:0031982,GO:0031984,GO:0042175,GO:0043226,GO:0043227,GO:0043229,GO:0043231,GO:0044422,GO:0044424,GO:0044425,GO:0044432,GO:0044433,GO:0044437,GO:0044444,GO:0044446,GO:…	-	ko:K09597	-	-	-	-	ko00000,ko01000,ko01002	-	-	-	PA,Peptidase_A22B
Fe_g26791	-4.38412	0.0975208	1.98e-05	120.551	-5.88487	4.7029	39	0.0159947	4155.Migut.C01312.1.p	1.86e-227	639	KOG1278@1|root,KOG1277@2759|Eukaryota,37QY7@33090|Viridiplantae,3GBC8@35493|Streptophyta,44S0F@71274|asterids	35493|Streptophyta	U	Transmembrane 9 superfamily member	-	-	-	ko:K17087	-	-	-	-	ko00000,ko04147	-	-	-	EMP70
Fe_g37082	-4.38415	0.0975218	1.98e-05	63.0286	-19.4166	4.70294	38	0.0164139	4098.XP_009622771.1	7.72e-47	162	KOG0724@1|root,KOG0724@2759|Eukaryota,37R7J@33090|Viridiplantae,3GDEV@35493|Streptophyta,44RJZ@71274|asterids	35493|Streptophyta	K	Transcription factor DIVARICATA-like	-	-	-	-	-	-	-	-	-	-	-	-	Myb_DNA-binding
Fe_g40350	-4.36301	0.0966792	2.16e-05	68.8964	-1.11192	4.66495	41	0.0166038	4096.XP_009766770.1	8.82e-80	244	COG5068@1|root,KOG0014@2759|Eukaryota,37UAT@33090|Viridiplantae,3GIDW@35493|Streptophyta,44JXH@71274|asterids	35493|Streptophyta	K	MADS-box protein	-	GO:0000003,GO:0003006,GO:0003674,GO:0003700,GO:0006355,GO:0007275,GO:0007568,GO:0008150,GO:0009791,GO:0009838,GO:0009889,GO:0009908,GO:0009909,GO:0010150,GO:0010468,GO:0010556,GO:0019219,GO:0019222,GO:0022414,GO:0031323,GO:0031326,GO:0032501,GO:0032502,GO:0048366,GO:0048367,GO:0048437,GO:0048580,GO:0048608,GO:0048731,GO:0048827,GO:0048831,GO:0048856,GO:0050789,GO:0050793,GO:0050794,GO:0051171,GO:…	-	ko:K09260	ko04013,ko04022,ko04371,ko05418,map04013,map04022,map04371,map05418	-	-	-	ko00000,ko00001,ko03000	-	-	-	K-box,SRF-TF
Fe_g31622.1	4.36891	0.096914	2.11e-05	17.5788	9.84898	4.67553	40	0.0166091	4155.Migut.E00362.1.p	1.01e-67	216	2CM9G@1|root,2QPPD@2759|Eukaryota,37R8Z@33090|Viridiplantae,3GGN6@35493|Streptophyta,44EVT@71274|asterids	35493|Streptophyta	S	Core-2/I-Branching enzyme	-	-	-	-	-	-	-	-	-	-	-	-	Branch
Fe_g25595.1	-4.33298	0.0954863	2.45e-05	75.2203	-20.2715	4.61119	45	0.0171211	3641.EOY33924	6.72e-78	248	28KCW@1|root,2QSTT@2759|Eukaryota,37Q9F@33090|Viridiplantae,3GBDK@35493|Streptophyta	35493|Streptophyta	-	-	-	-	-	-	-	-	-	-	-	-	-	-	-
Fe_g2620.2	-4.33721	0.0956541	2.41e-05	52.8288	-6.77098	4.61875	44	0.0172082	4098.XP_009592995.1	5.55e-58	194	KOG1192@1|root,KOG1192@2759|Eukaryota,37N1Z@33090|Viridiplantae,3G9V8@35493|Streptophyta,44PBI@71274|asterids	35493|Streptophyta	CG	UDP-glucoronosyl and UDP-glucosyl transferase	-	GO:0003674,GO:0003824,GO:0005575,GO:0005622,GO:0005623,GO:0008194,GO:0016740,GO:0016757,GO:0016758,GO:0035251,GO:0043226,GO:0043227,GO:0043229,GO:0043231,GO:0044424,GO:0044464,GO:0046527,GO:0080043,GO:0080044	-	-	-	-	-	-	-	-	-	-	UDPGT
Fe_g23751	-4.34837	0.0960969	2.3e-05	70.6663	-2.90479	4.6387	42	0.0172181	4096.XP_009788163.1	4.48e-104	308	KOG1470@1|root,KOG1470@2759|Eukaryota,37M33@33090|Viridiplantae,3G7C9@35493|Streptophyta,44CQ0@71274|asterids	35493|Streptophyta	I	Random slug protein	-	-	-	-	-	-	-	-	-	-	-	-	CRAL_TRIO,CRAL_TRIO_N
Fe_g24472	4.34045	0.0957827	2.37e-05	9.84432	1.09998	4.62455	43	0.0173749	4155.Migut.B01794.1.p	3.84e-34	122	KOG1603@1|root,KOG1603@2759|Eukaryota,37U7U@33090|Viridiplantae,3GHYF@35493|Streptophyta,44K0G@71274|asterids	35493|Streptophyta	P	Heavy-metal-associated domain	-	-	-	-	-	-	-	-	-	-	-	-	HMA
Fe_g3120	-4.30397	0.0943389	2.76e-05	74.4925	-3.85531	4.55952	46	0.018865	4155.Migut.F00436.1.p	1.06e-44	153	COG0330@1|root,KOG2620@2759|Eukaryota,37NHI@33090|Viridiplantae,3GCGP@35493|Streptophyta,44PMB@71274|asterids	35493|Streptophyta	C	prohibitin homologues	-	GO:0005575,GO:0005622,GO:0005623,GO:0005737,GO:0005773,GO:0005774,GO:0005794,GO:0005886,GO:0005911,GO:0009506,GO:0012505,GO:0016020,GO:0030054,GO:0031090,GO:0043226,GO:0043227,GO:0043229,GO:0043231,GO:0044422,GO:0044424,GO:0044437,GO:0044444,GO:0044446,GO:0044464,GO:0055044,GO:0071944,GO:0098588,GO:0098805	-	-	-	-	-	-	-	-	-	-	Band_7
Fe_g44002	-4.26113	0.0926535	3.28e-05	43.6095	-5.00428	4.48369	49	0.0210886	4098.XP_009594389.1	4.52e-69	215	29UD8@1|root,2RXIC@2759|Eukaryota,37TUF@33090|Viridiplantae,3GHX9@35493|Streptophyta,44NF9@71274|asterids	35493|Streptophyta	K	ethylene-responsive transcription factor	-	-	-	-	-	-	-	-	-	-	-	-	AP2
Fe_g36830	-4.26125	0.0926583	3.28e-05	65.4988	-1.39365	4.48391	48	0.0215174	981085.XP_010089968.1	2.91e-19	87	28HZG@1|root,2QQAA@2759|Eukaryota,37MVM@33090|Viridiplantae,3G9UM@35493|Streptophyta,4JRWX@91835|fabids	35493|Streptophyta	S	Protein of unknown function (DUF707)	-	-	-	-	-	-	-	-	-	-	-	-	DUF707
Fe_g42242	-4.26426	0.0927765	3.24e-05	82.018	-2.32437	4.48923	47	0.0217077	4155.Migut.L01284.1.p	0	967	KOG2287@1|root,KOG2287@2759|Eukaryota,37HNX@33090|Viridiplantae,3G8NE@35493|Streptophyta,44DWX@71274|asterids	35493|Streptophyta	G	Galectin	-	GO:0000271,GO:0003674,GO:0003824,GO:0005575,GO:0005622,GO:0005623,GO:0005737,GO:0005794,GO:0005975,GO:0005976,GO:0008150,GO:0008152,GO:0008194,GO:0008378,GO:0009058,GO:0009059,GO:0009987,GO:0010488,GO:0010493,GO:0012505,GO:0016051,GO:0016740,GO:0016757,GO:0016758,GO:0033692,GO:0034637,GO:0034645,GO:0035250,GO:0043170,GO:0043226,GO:0043227,GO:0043229,GO:0043231,GO:0044237,GO:0044238,GO:0044249,GO:…	-	ko:K14413	ko00513,ko01100,map00513,map01100	-	-	-	ko00000,ko00001,ko01000,ko01003	-	GT31	-	Gal-bind_lectin,Galactosyl_T
Fe_g4298.2	-4.22507	0.0912429	3.8e-05	63.4338	-1.69538	4.42028	55	0.0217417	29730.Gorai.003G033600.1	1.06e-185	518	COG2273@1|root,2QSMA@2759|Eukaryota,37RXU@33090|Viridiplantae,3G9QH@35493|Streptophyta	35493|Streptophyta	G	Catalyzes xyloglucan endohydrolysis (XEH) and or endotransglycosylation (XET). Cleaves and religates xyloglucan polymers, an essential constituent of the primary cell wall, and thereby participates in cell wall construction of growing tissues	XTH7	GO:0001101,GO:0006950,GO:0008150,GO:0009414,GO:0009415,GO:0009628,GO:0010035,GO:0042221,GO:0050896,GO:1901700	2.4.1.207	ko:K08235	-	-	-	-	ko00000,ko01000	-	-	-	Glyco_hydro_16,XET_C
Fe_g15260	-4.2278	0.0913495	3.76e-05	87.4971	-2.24283	4.42507	54	0.0219013	981085.XP_010112224.1	6.42e-32	124	COG0055@1|root,KOG1721@1|root,KOG1246@2759|Eukaryota,KOG1721@2759|Eukaryota,37HNB@33090|Viridiplantae,3GC9N@35493|Streptophyta,4JFMW@91835|fabids	35493|Streptophyta	K	lysine-specific demethylase	-	GO:0000902,GO:0003674,GO:0003700,GO:0003824,GO:0005575,GO:0005622,GO:0005623,GO:0005634,GO:0006325,GO:0006355,GO:0006464,GO:0006482,GO:0006807,GO:0006996,GO:0008150,GO:0008152,GO:0008214,GO:0009653,GO:0009719,GO:0009725,GO:0009741,GO:0009826,GO:0009889,GO:0009892,GO:0009987,GO:0010033,GO:0010468,GO:0010556,GO:0010605,GO:0010629,GO:0014070,GO:0016043,GO:0016049,GO:0016569,GO:0016570,GO:0016577,GO:…	-	-	-	-	-	-	-	-	-	-	JmjC,JmjN,zf-C2H2
Fe_g34397	4.23147	0.0914929	3.7e-05	20.6839	2.75042	4.43152	53	0.021986	3750.XP_008337388.1	2.02e-36	135	28KGU@1|root,2QSY1@2759|Eukaryota,37PN8@33090|Viridiplantae,3GDCB@35493|Streptophyta,4JP2I@91835|fabids	35493|Streptophyta	S	Transcriptional repressor, ovate	-	GO:0006355,GO:0008150,GO:0009889,GO:0009890,GO:0009892,GO:0010468,GO:0010556,GO:0010558,GO:0010605,GO:0010629,GO:0019219,GO:0019222,GO:0031323,GO:0031324,GO:0031326,GO:0031327,GO:0045892,GO:0045934,GO:0048519,GO:0048523,GO:0050789,GO:0050794,GO:0051171,GO:0051172,GO:0051252,GO:0051253,GO:0060255,GO:0065007,GO:0080090,GO:1902679,GO:1903506,GO:1903507,GO:2000112,GO:2000113,GO:2001141	-	-	-	-	-	-	-	-	-	-	Ovate
Fe_g28062	-4.2317	0.091502	3.7e-05	60.9012	-2.37143	4.43193	52	0.0223877	4096.XP_009772093.1	2.41e-83	258	COG0679@1|root,KOG2722@2759|Eukaryota,37M69@33090|Viridiplantae,3GBSI@35493|Streptophyta,44C79@71274|asterids	35493|Streptophyta	S	Membrane transport protein	-	GO:0003674,GO:0005215,GO:0005575,GO:0005622,GO:0005623,GO:0005737,GO:0005783,GO:0005789,GO:0006810,GO:0008150,GO:0009719,GO:0009725,GO:0009733,GO:0010033,GO:0012505,GO:0016020,GO:0016021,GO:0022857,GO:0031224,GO:0031984,GO:0042175,GO:0042221,GO:0043226,GO:0043227,GO:0043229,GO:0043231,GO:0044422,GO:0044424,GO:0044425,GO:0044432,GO:0044444,GO:0044446,GO:0044464,GO:0050896,GO:0051179,GO:0051234,GO:…	-	-	-	-	-	-	-	-	-	-	Mem_trans
Fe_g11777	-4.23907	0.0917899	3.59e-05	80.0948	-23.06	4.44487	50	0.0225996	4155.Migut.L01447.1.p	1.4e-291	807	COG1796@1|root,KOG2534@2759|Eukaryota,37KPK@33090|Viridiplantae,3GFR8@35493|Streptophyta,44IXR@71274|asterids	35493|Streptophyta	L	DNA polymerase	-	GO:0000726,GO:0003674,GO:0003824,GO:0003887,GO:0005488,GO:0006139,GO:0006259,GO:0006281,GO:0006284,GO:0006285,GO:0006289,GO:0006302,GO:0006303,GO:0006725,GO:0006807,GO:0006950,GO:0006974,GO:0008150,GO:0008152,GO:0009058,GO:0009059,GO:0009314,GO:0009411,GO:0009416,GO:0009628,GO:0009987,GO:0010224,GO:0016740,GO:0016772,GO:0016779,GO:0016829,GO:0016835,GO:0018130,GO:0019438,GO:0030145,GO:0033554,GO:…	2.7.7.7	ko:K03512	ko03410,ko03450,map03410,map03450	M00296	-	-	ko00000,ko00001,ko00002,ko01000,ko03400	-	-	-	BRCT,DNA_pol_B_palm,DNA_pol_B_thumb,DNA_pol_lambd_f,HHH_8,LIM
Fe_g7132	-4.23225	0.0915234	3.69e-05	62.902	-8.26594	4.43289	51	0.022776	4098.XP_009592002.1	3.95e-123	391	KOG0520@1|root,KOG0520@2759|Eukaryota,37MVI@33090|Viridiplantae,3GDNT@35493|Streptophyta,44RPS@71274|asterids	35493|Streptophyta	S	CG-1	-	GO:0000981,GO:0000982,GO:0001077,GO:0001228,GO:0003674,GO:0003676,GO:0003677,GO:0003700,GO:0005488,GO:0005575,GO:0005622,GO:0005623,GO:0005634,GO:0005737,GO:0005829,GO:0006139,GO:0006351,GO:0006355,GO:0006357,GO:0006366,GO:0006725,GO:0006807,GO:0008150,GO:0008152,GO:0009058,GO:0009059,GO:0009889,GO:0009891,GO:0009893,GO:0009987,GO:0010467,GO:0010468,GO:0010556,GO:0010557,GO:0010604,GO:0010628,GO:…	-	ko:K21596	-	-	-	-	ko00000,ko03000	-	-	-	Ank_2,Ank_4,CG-1,IQ,TIG
Fe_g42209	-4.18554	0.0897056	4.45e-05	76.5811	-3.47543	4.35123	58	0.0241699	4155.Migut.L01360.1.p	4.05e-223	628	KOG2610@1|root,KOG2610@2759|Eukaryota,37SU5@33090|Viridiplantae,3GENR@35493|Streptophyta,44GNU@71274|asterids	35493|Streptophyta	S	Tetratricopeptide repeat protein	-	-	-	-	-	-	-	-	-	-	-	-	-
Fe_g44642	-4.18907	0.0898425	4.39e-05	95.9945	-20.5875	4.35738	57	0.0242482	4155.Migut.D00932.1.p	2.67e-210	602	KOG2088@1|root,KOG2088@2759|Eukaryota,37IHC@33090|Viridiplantae,3GB2H@35493|Streptophyta,44EYK@71274|asterids	35493|Streptophyta	IOT	Lipase 3 N-terminal region	-	GO:0001505,GO:0001676,GO:0003674,GO:0003824,GO:0005575,GO:0005623,GO:0005886,GO:0006082,GO:0006629,GO:0006631,GO:0006638,GO:0006639,GO:0006690,GO:0008150,GO:0008152,GO:0009056,GO:0009058,GO:0009987,GO:0016020,GO:0016042,GO:0016298,GO:0016787,GO:0016788,GO:0019369,GO:0019752,GO:0032787,GO:0033559,GO:0042133,GO:0042136,GO:0043436,GO:0044237,GO:0044238,GO:0044242,GO:0044248,GO:0044249,GO:0044255,GO:…	-	ko:K13806	ko04723,ko04745,ko04925,map04723,map04745,map04925	-	-	-	ko00000,ko00001,ko01000	-	-	-	Lipase3_N,Lipase_3
Fe_g36831	-4.18043	0.0895076	4.55e-05	62.9651	-1.28505	4.34235	59	0.0242514	218851.Aquca_056_00003.1	1.37e-46	159	28HZG@1|root,2QQAA@2759|Eukaryota,37MVM@33090|Viridiplantae,3G9UM@35493|Streptophyta	35493|Streptophyta	S	BEST Arabidopsis thaliana protein match is Protein of	-	-	-	-	-	-	-	-	-	-	-	-	DUF707
Fe_g42372	-4.18936	0.0898536	4.39e-05	104.033	-11.3803	4.35788	56	0.024653	4113.PGSC0003DMT400064232	1.12e-246	703	COG2217@1|root,KOG0207@2759|Eukaryota,37JWJ@33090|Viridiplantae,3G9F6@35493|Streptophyta,44IVD@71274|asterids	35493|Streptophyta	P	E1-E2 ATPase	-	GO:0000041,GO:0003674,GO:0003824,GO:0005215,GO:0005385,GO:0005575,GO:0005622,GO:0005623,GO:0005737,GO:0006810,GO:0006811,GO:0006812,GO:0006829,GO:0006873,GO:0006875,GO:0006878,GO:0008150,GO:0008324,GO:0009314,GO:0009416,GO:0009507,GO:0009526,GO:0009536,GO:0009628,GO:0009642,GO:0009941,GO:0009987,GO:0015075,GO:0015318,GO:0015633,GO:0016462,GO:0016787,GO:0016817,GO:0016818,GO:0016887,GO:0017111,GO:…	3.6.3.3,3.6.3.5	ko:K01534	-	-	-	-	ko00000,ko01000	3.A.3.6	-	-	E1-E2_ATPase,Hydrolase
Fe_g31540	-4.16038	0.0887318	4.93e-05	58.3554	-17.674	4.30753	61	0.0254145	4155.Migut.N03328.1.p	1.96e-30	121	28JYJ@1|root,2QVP0@2759|Eukaryota,37P0R@33090|Viridiplantae,3GCPX@35493|Streptophyta,44NIQ@71274|asterids	35493|Streptophyta	K	Auxin response factors (ARFs) are transcriptional factors that bind specifically to the DNA sequence 5'-TGTCTC-3' found in the auxin-responsive promoter elements (AuxREs)	ARF17	GO:0000976,GO:0000987,GO:0001067,GO:0003674,GO:0003676,GO:0003677,GO:0003690,GO:0003700,GO:0005488,GO:0005575,GO:0005622,GO:0005623,GO:0005634,GO:0006355,GO:0007154,GO:0007165,GO:0007275,GO:0008150,GO:0009555,GO:0009653,GO:0009719,GO:0009725,GO:0009733,GO:0009734,GO:0009755,GO:0009889,GO:0009987,GO:0010033,GO:0010208,GO:0010468,GO:0010556,GO:0010927,GO:0016043,GO:0019219,GO:0019222,GO:0022607,GO:…	-	-	-	-	-	-	-	-	-	-	Auxin_resp,B3
Fe_g17679.1	4.16394	0.0888694	4.86e-05	14.611	0.423962	4.3137	60	0.0254733	4155.Migut.K00639.1.p	6.34e-263	723	COG3866@1|root,2QQ5F@2759|Eukaryota,37HIU@33090|Viridiplantae,3G7PT@35493|Streptophyta,44H8H@71274|asterids	35493|Streptophyta	G	Amb_all	-	-	4.2.2.2	ko:K01728	ko00040,ko02024,map00040,map02024	-	R02361,R06240	RC00049,RC00705	ko00000,ko00001,ko01000	-	-	-	Pec_lyase_C
Fe_g39849.1	-4.14233	0.0880357	5.29e-05	85.6445	-17.1127	4.2763	62	0.0268688	4155.Migut.I00851.1.p	4.69e-176	522	2CMYI@1|root,2QSS9@2759|Eukaryota,37NVW@33090|Viridiplantae,3G9WP@35493|Streptophyta,44BYR@71274|asterids	35493|Streptophyta	S	CASC3/Barentsz eIF4AIII binding	-	-	-	-	-	-	-	-	-	-	-	-	Btz
Fe_g40685	4.12174	0.087244	5.74e-05	15.5518	0.276918	4.24079	67	0.0269818	4432.XP_010269383.1	1.88e-251	710	COG0534@1|root,KOG1347@2759|Eukaryota,37KAD@33090|Viridiplantae,3G7E8@35493|Streptophyta	35493|Streptophyta	V	Belongs to the multi antimicrobial extrusion (MATE) (TC 2.A.66.1) family	-	GO:0003674,GO:0005215,GO:0006810,GO:0006855,GO:0008150,GO:0015238,GO:0015893,GO:0022857,GO:0042221,GO:0042493,GO:0050896,GO:0051179,GO:0051234,GO:0055085	-	ko:K03327	-	-	-	-	ko00000,ko02000	2.A.66.1	-	-	MatE
Fe_g2619	-4.13545	0.0877708	5.44e-05	51.9612	-2.32621	4.26442	63	0.0271758	90675.XP_010515999.1	1.31e-21	93.2	KOG1192@1|root,KOG1192@2759|Eukaryota,37N1Z@33090|Viridiplantae,3G9V8@35493|Streptophyta	35493|Streptophyta	CG	Belongs to the UDP-glycosyltransferase family	-	GO:0003674,GO:0003824,GO:0005575,GO:0005622,GO:0005623,GO:0008194,GO:0016740,GO:0016757,GO:0016758,GO:0035251,GO:0043226,GO:0043227,GO:0043229,GO:0043231,GO:0044424,GO:0044464,GO:0046527,GO:0080043,GO:0080044	-	-	-	-	-	-	-	-	-	-	UDPGT
Fe_g44878	-4.12361	0.0873158	5.7e-05	62.3198	-3.7282	4.24401	66	0.0271884	4098.XP_009622637.1	5.12e-70	222	2A922@1|root,2RYHH@2759|Eukaryota,37TXJ@33090|Viridiplantae,3GI8A@35493|Streptophyta,44NSG@71274|asterids	35493|Streptophyta	K	ethylene-responsive transcription factor	-	-	-	ko:K09286	-	-	-	-	ko00000,ko03000	-	-	-	AP2
Fe_g41707.2	-4.12408	0.0873338	5.69e-05	49.7774	-5.16141	4.24482	65	0.0275552	3659.XP_004137308.1	1.82e-37	143	COG4886@1|root,2QQPW@2759|Eukaryota,37NUR@33090|Viridiplantae,3GDP1@35493|Streptophyta,4JRXB@91835|fabids	35493|Streptophyta	T	LRR receptor-like serine threonine-protein kinase	-	GO:0003674,GO:0003824,GO:0004672,GO:0004674,GO:0005575,GO:0005623,GO:0005886,GO:0006464,GO:0006468,GO:0006793,GO:0006796,GO:0006807,GO:0008150,GO:0008152,GO:0009987,GO:0016020,GO:0016301,GO:0016310,GO:0016740,GO:0016772,GO:0016773,GO:0019538,GO:0036211,GO:0043170,GO:0043412,GO:0044237,GO:0044238,GO:0044260,GO:0044267,GO:0044464,GO:0071704,GO:0071944,GO:0140096,GO:1901564	-	-	-	-	-	-	-	-	-	-	LRR_1,LRR_8,Malectin,Pkinase,Pkinase_Tyr
Fe_g10961.1	-4.12508	0.0873723	5.67e-05	71.3139	-11.368	4.24655	64	0.0278747	29760.VIT_18s0001g10470.t01	6.24e-208	586	KOG0605@1|root,KOG0605@2759|Eukaryota,37T2S@33090|Viridiplantae,3GEW3@35493|Streptophyta	35493|Streptophyta	T	serine threonine-protein kinase	-	GO:0000166,GO:0000902,GO:0000904,GO:0002009,GO:0002165,GO:0003674,GO:0003824,GO:0004672,GO:0004674,GO:0005488,GO:0005524,GO:0005575,GO:0005622,GO:0005623,GO:0005634,GO:0005737,GO:0005938,GO:0006464,GO:0006468,GO:0006793,GO:0006796,GO:0006807,GO:0007154,GO:0007165,GO:0007275,GO:0007399,GO:0007423,GO:0007444,GO:0007455,GO:0007469,GO:0007472,GO:0007476,GO:0007552,GO:0007560,GO:0008037,GO:0008038,GO:…	2.7.11.1	ko:K08790	-	-	-	-	ko00000,ko01000,ko01001	-	-	-	Pkinase,Pkinase_C
Fe_g32180	4.05265	0.084606	7.54e-05	-16.8477	0.055385	4.12259	73	0.0325109	29760.VIT_03s0017g02330.t01	3.23e-42	147	COG0408@1|root,KOG1518@2759|Eukaryota,37NFJ@33090|Viridiplantae,3GETE@35493|Streptophyta	35493|Streptophyta	H	coproporphyrinogen-III oxidase	CPX	GO:0003674,GO:0005488,GO:0005515,GO:0005575,GO:0005576,GO:0005622,GO:0005623,GO:0005737,GO:0008150,GO:0009507,GO:0009532,GO:0009536,GO:0009570,GO:0009719,GO:0009725,GO:0009735,GO:0010033,GO:0042221,GO:0042802,GO:0042803,GO:0043226,GO:0043227,GO:0043229,GO:0043231,GO:0044422,GO:0044424,GO:0044434,GO:0044435,GO:0044444,GO:0044446,GO:0044464,GO:0046983,GO:0048046,GO:0050896	1.3.3.3	ko:K00228	ko00860,ko01100,ko01110,map00860,map01100,map01110	M00121	R03220	RC00884	ko00000,ko00001,ko00002,ko01000	-	-	-	Coprogen_oxidas
Fe_g14387	-4.05884	0.0848413	7.36e-05	74.697	-6.26185	4.13313	71	0.0326253	4081.Solyc11g065700.1.1	1.37e-70	225	COG5224@1|root,KOG1561@2759|Eukaryota,37QTK@33090|Viridiplantae,3GEKK@35493|Streptophyta,44PQY@71274|asterids	35493|Streptophyta	K	CCAAT-Binding transcription Factor	-	GO:0000003,GO:0003006,GO:0003674,GO:0003700,GO:0005575,GO:0005622,GO:0005623,GO:0005634,GO:0005667,GO:0006355,GO:0007275,GO:0008150,GO:0009555,GO:0009790,GO:0009791,GO:0009793,GO:0009889,GO:0009890,GO:0009892,GO:0010154,GO:0010262,GO:0010468,GO:0010556,GO:0010558,GO:0010605,GO:0010629,GO:0016602,GO:0019219,GO:0019222,GO:0022414,GO:0031323,GO:0031324,GO:0031326,GO:0031327,GO:0032501,GO:0032502,GO:…	-	ko:K08064	ko04612,ko05152,map04612,map05152	-	-	-	ko00000,ko00001,ko03000	-	-	-	CBFB_NFYA
Fe_g36201	-4.05398	0.0846566	7.5e-05	71.0712	-0.876237	4.12485	72	0.0327907	4155.Migut.E01047.1.p	7.29999999929167e-315	871	COG5158@1|root,KOG1300@2759|Eukaryota,37MIG@33090|Viridiplantae,3GGMQ@35493|Streptophyta,44FTB@71274|asterids	35493|Streptophyta	U	Belongs to the STXBP unc-18 SEC1 family	SEC1B	GO:0005575,GO:0005622,GO:0005623,GO:0005737,GO:0005773,GO:0005829,GO:0005886,GO:0016020,GO:0019898,GO:0043226,GO:0043227,GO:0043229,GO:0043231,GO:0044424,GO:0044425,GO:0044444,GO:0044464,GO:0071944	-	ko:K15292	ko04721,map04721	-	-	-	ko00000,ko00001,ko04131,ko04147	-	-	-	Sec1
Fe_g20015	-4.06846	0.085207	7.09e-05	76.0339	-3.85802	4.14951	68	0.0328037	4155.Migut.D00863.1.p	3.35e-71	219	COG2050@1|root,KOG3328@2759|Eukaryota,37U78@33090|Viridiplantae,3GHWC@35493|Streptophyta,44SVU@71274|asterids	35493|Streptophyta	Q	thioesterase	-	-	-	ko:K17362	-	-	-	-	ko00000,ko01000,ko01004	-	-	-	4HBT
Fe_g11920	-4.06058	0.0849075	7.31e-05	85.7559	-3.50712	4.13609	70	0.0328661	4155.Migut.M01449.1.p	8.33e-89	272	KOG1471@1|root,KOG1471@2759|Eukaryota,37JA0@33090|Viridiplantae,3GC0B@35493|Streptophyta,44I2A@71274|asterids	35493|Streptophyta	I	CRAL/TRIO, N-terminal domain	-	-	-	-	-	-	-	-	-	-	-	-	CRAL_TRIO,CRAL_TRIO_N
Fe_g25191	-4.06248	0.0849796	7.26e-05	64.5973	-0.0887324	4.13932	69	0.0330957	4006.Lus10026328	9.25e-83	259	KOG0254@1|root,KOG0254@2759|Eukaryota,37IW9@33090|Viridiplantae,3GC0D@35493|Streptophyta,4JF3H@91835|fabids	35493|Streptophyta	U	Belongs to the major facilitator superfamily. Sugar transporter (TC 2.A.1.1) family	-	GO:0003674,GO:0005215,GO:0005351,GO:0005354,GO:0005355,GO:0005365,GO:0005402,GO:0005575,GO:0005623,GO:0005886,GO:0006810,GO:0006811,GO:0006812,GO:0007275,GO:0008150,GO:0008324,GO:0008643,GO:0008645,GO:0009653,GO:0009791,GO:0010015,GO:0010101,GO:0010102,GO:0010311,GO:0015075,GO:0015077,GO:0015078,GO:0015144,GO:0015145,GO:0015146,GO:0015148,GO:0015149,GO:0015166,GO:0015168,GO:0015291,GO:0015293,GO:…	-	-	-	-	-	-	-	-	-	-	Sugar_tr
Fe_g36128	4.01979	0.0833618	8.57e-05	6.3101	0.0691876	4.06689	81	0.0333093	4098.XP_009613430.1	4.96e-51	164	COG0234@1|root,KOG1641@2759|Eukaryota,37USN@33090|Viridiplantae,3GJ14@35493|Streptophyta,44K2U@71274|asterids	35493|Streptophyta	O	Chaperonin 10 Kd subunit	CHL-CPN10	GO:0003674,GO:0005488,GO:0005515,GO:0005575,GO:0005622,GO:0005623,GO:0005737,GO:0005739,GO:0005759,GO:0006457,GO:0006458,GO:0006950,GO:0006986,GO:0008150,GO:0009507,GO:0009526,GO:0009532,GO:0009536,GO:0009570,GO:0009941,GO:0009987,GO:0010033,GO:0019904,GO:0031967,GO:0031974,GO:0031975,GO:0035966,GO:0042221,GO:0043167,GO:0043169,GO:0043226,GO:0043227,GO:0043229,GO:0043231,GO:0043233,GO:0044422,GO:…	-	ko:K04078	-	-	-	-	ko00000,ko03029,ko03110	-	-	-	Cpn10
Fe_g3121	-4.04136	0.0841778	7.88e-05	85.0299	-2.07732	4.10342	74	0.0335189	4155.Migut.F00436.1.p	1.92e-57	186	COG0330@1|root,KOG2620@2759|Eukaryota,37NHI@33090|Viridiplantae,3GCGP@35493|Streptophyta,44PMB@71274|asterids	35493|Streptophyta	C	prohibitin homologues	-	GO:0005575,GO:0005622,GO:0005623,GO:0005737,GO:0005773,GO:0005774,GO:0005794,GO:0005886,GO:0005911,GO:0009506,GO:0012505,GO:0016020,GO:0030054,GO:0031090,GO:0043226,GO:0043227,GO:0043229,GO:0043231,GO:0044422,GO:0044424,GO:0044437,GO:0044444,GO:0044446,GO:0044464,GO:0055044,GO:0071944,GO:0098588,GO:0098805	-	-	-	-	-	-	-	-	-	-	Band_7
Fe_g25712	-4.01994	0.0833676	8.57e-05	58.5796	-18.1419	4.06715	80	0.0337054	4098.XP_009609572.1	9.94e-224	625	KOG1339@1|root,KOG1339@2759|Eukaryota,37QNP@33090|Viridiplantae,3G8EP@35493|Streptophyta,44PBC@71274|asterids	35493|Streptophyta	O	Belongs to the peptidase A1 family	-	-	-	-	-	-	-	-	-	-	-	-	TAXi_C,TAXi_N
Fe_g16772.2	4.0219	0.0834415	8.5e-05	21.2685	2.5698	4.07045	79	0.0338732	NA	NA	NA	NA	NA	NA	NA	NA	NA	NA	NA	NA	NA	NA	NA	NA	NA	NA	NA	NA
Fe_g38091	-4.01168	0.0830558	8.85e-05	48.2358	-1.47427	4.0532	82	0.0339568	4155.Migut.M01268.1.p	2.86e-37	143	COG0515@1|root,2QWDY@2759|Eukaryota,37QJ4@33090|Viridiplantae,3G71R@35493|Streptophyta	35493|Streptophyta	T	Cysteine-rich receptor-like protein kinase	-	GO:0001101,GO:0003674,GO:0003824,GO:0004672,GO:0004674,GO:0005575,GO:0005622,GO:0005623,GO:0005737,GO:0005773,GO:0005886,GO:0006464,GO:0006468,GO:0006793,GO:0006796,GO:0006807,GO:0006950,GO:0006952,GO:0008150,GO:0008152,GO:0009605,GO:0009607,GO:0009617,GO:0009719,GO:0009725,GO:0009737,GO:0009987,GO:0010033,GO:0016020,GO:0016301,GO:0016310,GO:0016740,GO:0016772,GO:0016773,GO:0019538,GO:0033993,GO:…	-	-	-	-	-	-	-	-	-	-	Pkinase,Pkinase_Tyr,Stress-antifung
Fe_g22928.1	-4.02316	0.083489	8.46e-05	57.5489	-5.53045	4.07258	78	0.0341398	3641.EOY16213	2.04e-272	751	COG0814@1|root,KOG1303@2759|Eukaryota,37T60@33090|Viridiplantae,3G8WV@35493|Streptophyta	35493|Streptophyta	E	auxin transporter-like protein	LAX3	GO:0003333,GO:0003674,GO:0005215,GO:0005342,GO:0005575,GO:0005623,GO:0005886,GO:0006810,GO:0006811,GO:0006820,GO:0006865,GO:0007275,GO:0008150,GO:0008509,GO:0008514,GO:0009653,GO:0009719,GO:0009725,GO:0009733,GO:0009791,GO:0009914,GO:0009926,GO:0010015,GO:0010033,GO:0010101,GO:0010102,GO:0010311,GO:0010328,GO:0010817,GO:0015075,GO:0015171,GO:0015318,GO:0015711,GO:0015849,GO:0016020,GO:0022622,GO:…	-	ko:K13946	ko04075,map04075	-	-	-	ko00000,ko00001	2.A.18.1	-	-	Aa_trans
Fe_g40731	4.00675	0.0828699	9.02e-05	20.9387	13.0852	4.04488	83	0.0341965	4096.XP_009804376.1	1.11e-64	213	COG3670@1|root,KOG1285@2759|Eukaryota,37PXF@33090|Viridiplantae,3G9JR@35493|Streptophyta,44I91@71274|asterids	35493|Streptophyta	Q	9-cis-epoxy-carotenoid dioxygenase	NCED2	GO:0000003,GO:0001101,GO:0003006,GO:0003674,GO:0003824,GO:0005575,GO:0005622,GO:0005623,GO:0005737,GO:0006066,GO:0006082,GO:0006629,GO:0006714,GO:0006720,GO:0006721,GO:0006950,GO:0007275,GO:0008150,GO:0008152,GO:0008299,GO:0008610,GO:0009058,GO:0009414,GO:0009415,GO:0009507,GO:0009532,GO:0009534,GO:0009535,GO:0009536,GO:0009570,GO:0009579,GO:0009628,GO:0009687,GO:0009688,GO:0009791,GO:0009987,GO:…	1.13.11.51	ko:K09840	ko00906,ko01100,ko01110,map00906,map01100,map01110	M00372	R06952,R06953,R09682	RC00912,RC01690	ko00000,ko00001,ko00002,ko01000	-	-	-	RPE65
Fe_g21102	-4.03212	0.083828	8.17e-05	58.5103	-5.89645	4.08775	75	0.0342865	4096.XP_009771048.1	2.07e-92	281	28KNM@1|root,2QT4C@2759|Eukaryota,37KPE@33090|Viridiplantae,3GA1T@35493|Streptophyta,44T37@71274|asterids	35493|Streptophyta	S	B-box zinc finger	-	GO:0000988,GO:0000989,GO:0003674,GO:0008150,GO:0009889,GO:0010556,GO:0019219,GO:0019222,GO:0031323,GO:0031326,GO:0050789,GO:0050794,GO:0051171,GO:0051252,GO:0060255,GO:0065007,GO:0080090,GO:0140110,GO:1903506,GO:2001141	-	-	-	-	-	-	-	-	-	-	zf-B_box
Fe_g6059	-4.00232	0.0827031	9.17e-05	70.2048	-10.0503	4.03741	84	0.0343752	29760.VIT_11s0016g05620.t01	5.17e-260	747	KOG0266@1|root,KOG0266@2759|Eukaryota,37ITS@33090|Viridiplantae,3GD36@35493|Streptophyta	35493|Streptophyta	S	Topless-related protein	-	-	-	-	-	-	-	-	-	-	-	-	WD40
Fe_g3737	-4.02661	0.0836195	8.35e-05	90.832	-17.0187	4.07842	76	0.0345702	4155.Migut.K00597.1.p	1.56e-212	638	2CNBA@1|root,2QUZF@2759|Eukaryota,37SCC@33090|Viridiplantae,3GX8H@35493|Streptophyta,44FJE@71274|asterids	35493|Streptophyta	S	Arginine/serine-rich protein PNISR	-	-	-	ko:K20892	-	-	-	-	ko00000,ko01000,ko01003	-	GT77	-	PNISR
Fe_g28984.3	-4.02325	0.0834926	8.46e-05	99.9184	-15.4256	4.07274	77	0.0345704	4113.PGSC0003DMT400044127	8.38e-119	362	COG5333@1|root,KOG0834@2759|Eukaryota,37KN5@33090|Viridiplantae,3G9Z0@35493|Streptophyta,44GUD@71274|asterids	35493|Streptophyta	D	Belongs to the cyclin family	-	GO:0000079,GO:0000307,GO:0001932,GO:0001934,GO:0003674,GO:0005575,GO:0005622,GO:0005623,GO:0005634,GO:0006355,GO:0006357,GO:0008150,GO:0009889,GO:0009891,GO:0009893,GO:0010468,GO:0010556,GO:0010557,GO:0010562,GO:0010604,GO:0010628,GO:0016538,GO:0019207,GO:0019219,GO:0019220,GO:0019222,GO:0019887,GO:0030234,GO:0031323,GO:0031325,GO:0031326,GO:0031328,GO:0031399,GO:0031401,GO:0032268,GO:0032270,GO:…	-	ko:K15188	ko05202,map05202	-	-	-	ko00000,ko00001,ko03021	-	-	-	Cyclin_C,Cyclin_N
Fe_g45748	-3.98657	0.0821109	9.75e-05	67.3988	-0.642984	4.01092	85	0.0361074	4098.XP_009592510.1	4.58e-95	292	28KT6@1|root,2QT9B@2759|Eukaryota,37QJX@33090|Viridiplantae,3GECS@35493|Streptophyta,44EF2@71274|asterids	35493|Streptophyta	S	Short calmodulin-binding motif containing conserved Ile and Gln residues.	-	GO:0003674,GO:0005488,GO:0005515,GO:0005575,GO:0005622,GO:0005623,GO:0005634,GO:0005856,GO:0005874,GO:0008017,GO:0008092,GO:0015630,GO:0015631,GO:0043226,GO:0043227,GO:0043228,GO:0043229,GO:0043231,GO:0043232,GO:0044422,GO:0044424,GO:0044430,GO:0044446,GO:0044464,GO:0099080,GO:0099081,GO:0099512,GO:0099513	-	-	-	-	-	-	-	-	-	-	IQ
Fe_g23914	-3.97701	0.0817524	0.000101184	76.4798	-2.27737	3.99489	86	0.0370298	4155.Migut.N02320.1.p	2.77e-64	209	COG5224@1|root,KOG1561@2759|Eukaryota,37QTK@33090|Viridiplantae,3GEKK@35493|Streptophyta,44NA9@71274|asterids	35493|Streptophyta	K	CCAAT-Binding transcription Factor	-	GO:0000003,GO:0003006,GO:0003674,GO:0003700,GO:0005575,GO:0005622,GO:0005623,GO:0005634,GO:0005667,GO:0006355,GO:0007275,GO:0008150,GO:0009555,GO:0009790,GO:0009791,GO:0009793,GO:0009889,GO:0009890,GO:0009892,GO:0010154,GO:0010262,GO:0010468,GO:0010556,GO:0010558,GO:0010605,GO:0010629,GO:0016602,GO:0019219,GO:0019222,GO:0022414,GO:0031323,GO:0031324,GO:0031326,GO:0031327,GO:0032501,GO:0032502,GO:…	-	ko:K08064	ko04612,ko05152,map04612,map05152	-	-	-	ko00000,ko00001,ko03000	-	-	-	CBFB_NFYA
Fe_g35582	3.96114	0.0811581	0.000107568	21.411	4.98042	3.96832	87	0.0389136	29760.VIT_12s0028g02840.t01	8.94e-184	519	KOG3178@1|root,KOG3178@2759|Eukaryota,37PX0@33090|Viridiplantae,3GFUM@35493|Streptophyta	35493|Streptophyta	J	Belongs to the class I-like SAM-binding methyltransferase superfamily. Cation-independent O- methyltransferase family	-	GO:0003674,GO:0003824,GO:0006725,GO:0008150,GO:0008152,GO:0008168,GO:0008171,GO:0008757,GO:0009058,GO:0009812,GO:0009987,GO:0016740,GO:0016741,GO:0019438,GO:0030761,GO:0032259,GO:0044237,GO:0044249,GO:0071704	2.1.1.150,2.1.1.240	ko:K13262,ko:K16040	ko00943,ko00945,map00943,map00945	-	R06794,R07724,R09872	RC00003,RC00392,RC01558	ko00000,ko00001,ko01000	-	-	-	Dimerisation,Methyltransf_2
Fe_g39227	-3.95059	0.0807641	0.00011202	71.6537	-1.61434	3.9507	89	0.0396137	4432.XP_010261593.1	9.68e-20	90.1	KOG0082@1|root,KOG0082@2759|Eukaryota,37HMY@33090|Viridiplantae,3GCNX@35493|Streptophyta	35493|Streptophyta	DT	guanine nucleotide-binding protein	XLG3	GO:0000166,GO:0001664,GO:0001882,GO:0001883,GO:0003674,GO:0003824,GO:0003924,GO:0004857,GO:0005095,GO:0005102,GO:0005488,GO:0005515,GO:0005525,GO:0005575,GO:0005622,GO:0005623,GO:0005634,GO:0005834,GO:0005886,GO:0007154,GO:0007165,GO:0007186,GO:0007187,GO:0007188,GO:0008150,GO:0009605,GO:0009607,GO:0009617,GO:0009719,GO:0009723,GO:0009725,GO:0009898,GO:0009987,GO:0010033,GO:0016020,GO:0016247,GO:…	-	-	-	-	-	-	-	-	-	-	G-alpha
Fe_g27366.1	-3.95191	0.0808132	0.000111456	48.5415	-2.99342	3.95289	88	0.0398621	4098.XP_009595366.1	2.01e-23	93.2	KOG0800@1|root,KOG0800@2759|Eukaryota,37X0K@33090|Viridiplantae,3GM20@35493|Streptophyta,44UA5@71274|asterids	35493|Streptophyta	O	RING-type zinc-finger	-	GO:0000209,GO:0003674,GO:0003824,GO:0004842,GO:0006464,GO:0006508,GO:0006511,GO:0006807,GO:0008150,GO:0008152,GO:0009056,GO:0009057,GO:0009987,GO:0010498,GO:0016567,GO:0016740,GO:0019538,GO:0019787,GO:0019941,GO:0030163,GO:0032446,GO:0036211,GO:0043161,GO:0043170,GO:0043412,GO:0043632,GO:0044237,GO:0044238,GO:0044248,GO:0044257,GO:0044260,GO:0044265,GO:0044267,GO:0051603,GO:0061630,GO:0061659,GO:…	2.3.2.27	ko:K22378	-	-	-	-	ko00000,ko01000,ko04121	-	-	-	zf-RING_2
Fe_g23916	-3.94136	0.0804198	0.000116062	57.7727	-3.82809	3.93531	91	0.0401409	4155.Migut.D00601.1.p	4.58e-212	609	COG5369@1|root,KOG1293@2759|Eukaryota,37IQT@33090|Viridiplantae,3G81F@35493|Streptophyta,44G65@71274|asterids	35493|Streptophyta	S	Armadillo repeat-containing protein	-	-	-	-	-	-	-	-	-	-	-	-	Arm,DUF4220
Fe_g12680	-3.93262	0.0800943	0.000120015	61.2637	-6.21129	3.92076	94	0.0401834	4113.PGSC0003DMT400025781	2.4e-19	87.4	KOG1591@1|root,KOG1591@2759|Eukaryota,37KCY@33090|Viridiplantae,3GFH4@35493|Streptophyta,44BV0@71274|asterids	35493|Streptophyta	E	Prolyl 4-hydroxylase alpha subunit homologues.	-	-	1.14.11.2	ko:K00472	ko00330,ko01100,map00330,map01100	-	R01252	RC00478	ko00000,ko00001,ko01000	-	-	-	2OG-FeII_Oxy_3
Fe_g8139	-3.93533	0.0801952	0.000118776	84.4035	-3.85554	3.92527	93	0.040196	3988.XP_002528039.1	1.31e-141	432	KOG0253@1|root,KOG0253@2759|Eukaryota,37NV5@33090|Viridiplantae,3GF3F@35493|Streptophyta,4JJ10@91835|fabids	35493|Streptophyta	C	Organic cation carnitine transporter	-	GO:0003674,GO:0005215,GO:0005342,GO:0005575,GO:0005623,GO:0005886,GO:0006810,GO:0006811,GO:0006812,GO:0006820,GO:0006855,GO:0008028,GO:0008150,GO:0008324,GO:0008509,GO:0008514,GO:0008519,GO:0015075,GO:0015101,GO:0015238,GO:0015318,GO:0015651,GO:0015695,GO:0015696,GO:0015697,GO:0015711,GO:0015718,GO:0015849,GO:0015893,GO:0016020,GO:0016021,GO:0022857,GO:0031224,GO:0034220,GO:0035461,GO:0042221,GO:…	-	-	-	-	-	-	-	-	-	-	MFS_1,Sugar_tr
Fe_g35698	-3.94356	0.0805017	0.000115088	80.2564	-13.5878	3.93897	90	0.0402462	4081.Solyc02g089340.2.1	0	976	COG5108@1|root,KOG1038@2759|Eukaryota,37Q9S@33090|Viridiplantae,3G82K@35493|Streptophyta,44SWP@71274|asterids	35493|Streptophyta	KL	DNA-dependent RNA polymerase catalyzes the transcription of DNA into RNA using the four ribonucleoside triphosphates as substrates	-	GO:0000428,GO:0000959,GO:0003674,GO:0003824,GO:0003899,GO:0005575,GO:0005622,GO:0005623,GO:0005737,GO:0005739,GO:0006139,GO:0006351,GO:0006390,GO:0006725,GO:0006807,GO:0008150,GO:0008152,GO:0009058,GO:0009059,GO:0009507,GO:0009536,GO:0009987,GO:0010467,GO:0016070,GO:0016740,GO:0016772,GO:0016779,GO:0018130,GO:0019438,GO:0030880,GO:0032774,GO:0032991,GO:0034062,GO:0034245,GO:0034641,GO:0034645,GO:…	2.7.7.6	ko:K10908	-	-	-	-	ko00000,ko01000,ko03029	-	-	-	RNA_pol,RPOL_N
Fe_g5474	3.93655	0.0802407	0.000118221	-5.41658	1.93245	3.92731	92	0.0404431	4081.Solyc01g067290.2.1	1.96e-81	257	COG0702@1|root,KOG1203@2759|Eukaryota,37N31@33090|Viridiplantae,3G9Z4@35493|Streptophyta,44DYW@71274|asterids	35493|Streptophyta	G	NmrA-like family	DVR	GO:0003674,GO:0003824,GO:0005575,GO:0005622,GO:0005623,GO:0005737,GO:0006725,GO:0006778,GO:0006779,GO:0006807,GO:0008150,GO:0008152,GO:0009058,GO:0009507,GO:0009526,GO:0009534,GO:0009536,GO:0009579,GO:0009941,GO:0009987,GO:0015994,GO:0015995,GO:0016020,GO:0016491,GO:0018130,GO:0019438,GO:0031967,GO:0031975,GO:0031976,GO:0031984,GO:0033013,GO:0033014,GO:0034641,GO:0042440,GO:0043226,GO:0043227,GO:…	1.3.1.75	ko:K19073	ko00860,ko01100,ko01110,map00860,map01100,map01110	-	R06272,R06896	RC01376	ko00000,ko00001,ko01000	-	-	-	NAD_binding_10
Fe_g28326	-3.92425	0.0797833	0.000123918	92.8864	-4.93088	3.90687	95	0.0410534	4096.XP_009791525.1	2.16e-174	505	COG5641@1|root,KOG1601@2759|Eukaryota,37J2W@33090|Viridiplantae,3GDYI@35493|Streptophyta,44EQG@71274|asterids	35493|Streptophyta	K	Two-component response regulator-like APRR1	-	GO:0005575,GO:0005622,GO:0005623,GO:0005634,GO:0043226,GO:0043227,GO:0043229,GO:0043231,GO:0044424,GO:0044464	-	ko:K12127	ko04712,map04712	-	-	-	ko00000,ko00001	-	-	-	CCT,IQ,Response_reg
Fe_g8282	-3.91696	0.0795124	0.00012742	76.5195	-8.32275	3.89476	97	0.0413431	4098.XP_009624993.1	5.27e-79	248	KOG2502@1|root,KOG2502@2759|Eukaryota,37YBQ@33090|Viridiplantae,3GNXT@35493|Streptophyta,44G78@71274|asterids	35493|Streptophyta	S	Belongs to the TUB family	-	-	-	-	-	-	-	-	-	-	-	-	F-box,Tub
Fe_g23910	-3.91779	0.0795433	0.000127016	62.2774	-0.35156	3.89614	96	0.0416415	4098.XP_009592182.1	3.71e-157	447	COG0451@1|root,KOG1502@2759|Eukaryota,37J0J@33090|Viridiplantae,3GC0M@35493|Streptophyta,44FQ9@71274|asterids	35493|Streptophyta	V	NAD dependent epimerase/dehydratase family	CAD	-	-	-	-	-	-	-	-	-	-	-	Epimerase
Fe_g37713	-3.9031	0.0789988	0.000134333	79.4422	-11.8479	3.87182	100	0.0422787	2711.XP_006494725.1	7.25e-198	573	2CCFI@1|root,2QQCD@2759|Eukaryota,37S37@33090|Viridiplantae,3GB42@35493|Streptophyta	35493|Streptophyta	S	ETHYLENE INSENSITIVE 3-like 3 protein	-	GO:0000160,GO:0003674,GO:0003676,GO:0003677,GO:0003700,GO:0005488,GO:0006355,GO:0007154,GO:0007165,GO:0008150,GO:0009719,GO:0009723,GO:0009725,GO:0009755,GO:0009873,GO:0009889,GO:0009987,GO:0010033,GO:0010035,GO:0010038,GO:0010039,GO:0010468,GO:0010556,GO:0019219,GO:0019222,GO:0023052,GO:0031323,GO:0031326,GO:0032870,GO:0035556,GO:0042221,GO:0042762,GO:0050789,GO:0050794,GO:0050896,GO:0051171,GO:…	-	ko:K14514	ko04016,ko04075,map04016,map04075	-	-	-	ko00000,ko00001,ko03000	-	-	-	EIN3
Fe_g24691	-3.90438	0.0790463	0.000133678	60.636	-0.636853	3.87394	99	0.0424975	NA	NA	NA	NA	NA	NA	NA	NA	NA	NA	NA	NA	NA	NA	NA	NA	NA	NA	NA	NA
Fe_g35175.1	3.90683	0.079137	0.000132437	28.3395	2.34336	3.87799	98	0.0425325	3988.XP_002513649.1	0	1063	COG0326@1|root,KOG0019@2759|Eukaryota,37QS8@33090|Viridiplantae,3GA4M@35493|Streptophyta,4JJMA@91835|fabids	35493|Streptophyta	O	Heat shock protein	-	GO:0002376,GO:0006457,GO:0006950,GO:0006952,GO:0006955,GO:0008150,GO:0009605,GO:0009607,GO:0009617,GO:0009814,GO:0009816,GO:0009987,GO:0042742,GO:0043207,GO:0045087,GO:0050896,GO:0051704,GO:0051707,GO:0061077,GO:0098542	-	ko:K04079	ko04141,ko04151,ko04217,ko04612,ko04621,ko04626,ko04657,ko04659,ko04914,ko04915,ko05200,ko05215,ko05418,map04141,map04151,map04217,map04612,map04621,map04626,map04657,map04659,map04914,map04915,map05200,map05215,map05418	-	-	-	ko00000,ko00001,ko01009,ko03029,ko03051,ko03110,ko04131,ko04147	-	-	-	HATPase_c,HSP90
Fe_g45360	-3.89448	0.07868	0.00013881	82.3064	-0.527909	3.85758	102	0.0428312	4098.XP_009614583.1	2.03e-151	458	KOG1676@1|root,KOG1676@2759|Eukaryota,37MQR@33090|Viridiplantae,3GFES@35493|Streptophyta,44PSI@71274|asterids	35493|Streptophyta	A	Far upstream element-binding protein	-	GO:0001505,GO:0003674,GO:0003676,GO:0003723,GO:0003729,GO:0003730,GO:0005488,GO:0005575,GO:0005622,GO:0005623,GO:0005634,GO:0005654,GO:0005737,GO:0005829,GO:0006139,GO:0006401,GO:0006402,GO:0006417,GO:0006725,GO:0006807,GO:0008150,GO:0008152,GO:0009056,GO:0009057,GO:0009889,GO:0009890,GO:0009892,GO:0009893,GO:0009894,GO:0009896,GO:0009987,GO:0010033,GO:0010468,GO:0010494,GO:0010556,GO:0010558,GO:…	-	ko:K13210	-	-	-	-	ko00000,ko03019,ko03041	-	-	-	KH_1
Fe_g31623.3	3.89456	0.0786829	0.000138769	18.3718	13.1048	3.85771	101	0.0432423	4096.XP_009767018.1	1.17e-66	214	2CM9G@1|root,2QPPD@2759|Eukaryota,37R8Z@33090|Viridiplantae,3GGN6@35493|Streptophyta,44EVT@71274|asterids	35493|Streptophyta	S	Core-2/I-Branching enzyme	-	-	-	-	-	-	-	-	-	-	-	-	Branch
Fe_g41690	-3.88763	0.0784271	0.000142468	82.5745	-9.59586	3.84628	103	0.043533	4155.Migut.B01625.1.p	4.08e-141	404	COG5273@1|root,KOG1315@2759|Eukaryota,37N7F@33090|Viridiplantae,3GEB5@35493|Streptophyta,44GMF@71274|asterids	35493|Streptophyta	S	DHHC palmitoyltransferase	-	GO:0000138,GO:0003674,GO:0003824,GO:0005575,GO:0005622,GO:0005623,GO:0005737,GO:0005768,GO:0005769,GO:0005794,GO:0005795,GO:0005802,GO:0007275,GO:0007568,GO:0008150,GO:0010150,GO:0012505,GO:0016417,GO:0016740,GO:0016746,GO:0016747,GO:0019222,GO:0019707,GO:0031323,GO:0031410,GO:0031982,GO:0031984,GO:0031985,GO:0032501,GO:0032502,GO:0043226,GO:0043227,GO:0043229,GO:0043231,GO:0044422,GO:0044424,GO:…	2.3.1.225	ko:K14423,ko:K20028	ko00100,ko01100,ko01110,map00100,map01100,map01110	-	R07482	RC01904	ko00000,ko00001,ko01000,ko04131	-	-	-	DHHC
Fe_g35485.1	-3.83485	0.0764877	0.000173902	85.3822	-16.9329	3.7597	124	0.0441388	2711.XP_006486003.1	1.94e-145	417	COG3866@1|root,2QQEB@2759|Eukaryota,37PRC@33090|Viridiplantae,3G99M@35493|Streptophyta	35493|Streptophyta	E	Pectate lyase	-	-	4.2.2.2	ko:K01728	ko00040,ko02024,map00040,map02024	-	R02361,R06240	RC00049,RC00705	ko00000,ko00001,ko01000	-	-	-	Pec_lyase_C
Fe_g20031	-3.88105	0.0781842	0.000146072	87.3106	-6.37218	3.83543	104	0.044205	4098.XP_009600937.1	3.42e-103	320	KOG0498@1|root,KOG0498@2759|Eukaryota,37M4X@33090|Viridiplantae,3GCEZ@35493|Streptophyta,44ITP@71274|asterids	35493|Streptophyta	P	cyclic nucleotide-gated ion channel	-	GO:0003674,GO:0005215,GO:0005216,GO:0005244,GO:0005249,GO:0005261,GO:0005267,GO:0005575,GO:0005623,GO:0005886,GO:0005887,GO:0006810,GO:0006811,GO:0006812,GO:0006813,GO:0008150,GO:0008324,GO:0009987,GO:0015075,GO:0015077,GO:0015079,GO:0015267,GO:0015318,GO:0015672,GO:0016020,GO:0016021,GO:0022803,GO:0022832,GO:0022836,GO:0022838,GO:0022839,GO:0022843,GO:0022857,GO:0022890,GO:0030001,GO:0031224,GO:…	-	ko:K05391	ko04626,map04626	-	-	-	ko00000,ko00001,ko04040	1.A.1.5	-	-	Ion_trans,cNMP_binding
Fe_g10967	-3.8349	0.0764896	0.000173868	57.7131	-1.3284	3.75978	123	0.044489	4098.XP_009618909.1	2.88e-50	179	2CNQM@1|root,2QXH2@2759|Eukaryota,37RKB@33090|Viridiplantae,3GGV5@35493|Streptophyta,44MPR@71274|asterids	35493|Streptophyta	-	-	-	-	-	ko:K17592	-	-	-	-	ko00000,ko01009	-	-	-	-
Fe_g42181.2	-3.83628	0.0765401	0.000172968	53.9393	-38.8239	3.76203	122	0.0446215	4081.Solyc05g008260.2.1	1.09e-217	625	2CMIY@1|root,2QQG8@2759|Eukaryota,37HXX@33090|Viridiplantae,3G9YG@35493|Streptophyta,44BKV@71274|asterids	35493|Streptophyta	-	-	-	-	-	ko:K20781	ko00514,map00514	-	-	-	ko00000,ko00001,ko01000,ko01003	-	GT96	-	-
Fe_g18776	-3.83717	0.0765726	0.000172391	73.5918	-12.8769	3.76349	121	0.0448402	4155.Migut.N00465.1.p	2.74e-87	305	KOG2056@1|root,KOG2056@2759|Eukaryota,37I1R@33090|Viridiplantae,3GE6M@35493|Streptophyta,44P7P@71274|asterids	35493|Streptophyta	F	Clathrin interactor EPSIN	-	-	-	ko:K12471	ko04144,map04144	-	-	-	ko00000,ko00001,ko04131	-	-	-	ENTH
Fe_g27464.2	-3.84475	0.0768502	0.000167542	75.3249	-2.75493	3.77588	117	0.0450687	4155.Migut.A00555.1.p	3.3e-82	260	2CMGJ@1|root,2QQA9@2759|Eukaryota,37I2B@33090|Viridiplantae,3GCRD@35493|Streptophyta,44NTA@71274|asterids	35493|Streptophyta	S	Methyltransferase	ERD3	GO:0003674,GO:0003824,GO:0005575,GO:0005622,GO:0005623,GO:0005737,GO:0005768,GO:0005794,GO:0005802,GO:0008150,GO:0008152,GO:0008168,GO:0008757,GO:0012505,GO:0016740,GO:0016741,GO:0031410,GO:0031982,GO:0031984,GO:0032259,GO:0043226,GO:0043227,GO:0043229,GO:0043231,GO:0044422,GO:0044424,GO:0044431,GO:0044444,GO:0044446,GO:0044464,GO:0097708,GO:0098791	-	-	-	-	-	-	-	-	-	-	Methyltransf_29
Fe_g40376	-3.83763	0.0765896	0.000172091	58.3471	-9.25658	3.76424	120	0.0451351	3656.XP_008467228.1	2.63e-181	518	COG0666@1|root,2QR1Y@2759|Eukaryota,37IVM@33090|Viridiplantae,3GBNF@35493|Streptophyta,4JIG8@91835|fabids	35493|Streptophyta	O	E3 ubiquitin-protein ligase	-	GO:0003674,GO:0003824,GO:0004842,GO:0006464,GO:0006807,GO:0008150,GO:0008152,GO:0009987,GO:0016567,GO:0016740,GO:0019538,GO:0019787,GO:0032446,GO:0036211,GO:0043170,GO:0043412,GO:0044237,GO:0044238,GO:0044260,GO:0044267,GO:0070647,GO:0071704,GO:0140096,GO:1901564	2.3.2.27	ko:K19044	-	-	-	-	ko00000,ko01000,ko04121	-	-	-	Ank,Ank_2,Ank_3,Ank_4,Ank_5
Fe_g30083	-3.873	0.0778878	0.000150593	72.5929	-3.12046	3.8222	105	0.045139	4155.Migut.F02090.1.p	1.06e-209	589	2CMRB@1|root,2QRJK@2759|Eukaryota,37NPZ@33090|Viridiplantae,3GBKH@35493|Streptophyta,44DI5@71274|asterids	35493|Streptophyta	Q	Introduction of a cis double bond between carbons of the acyl chain	-	-	1.14.19.11,1.14.19.2,1.14.19.26	ko:K03921	ko00061,ko01040,ko01212,map00061,map01040,map01212	-	R03370,R08161,R11108,R11109	RC00917	ko00000,ko00001,ko01000,ko01004	-	-	-	FA_desaturase_2
Fe_g21866.2	-3.84626	0.0769055	0.000166593	111.856	-2.45652	3.77834	116	0.0451997	4155.Migut.J01346.1.p	0	976	KOG1278@1|root,KOG1278@2759|Eukaryota,37HDR@33090|Viridiplantae,3GB1I@35493|Streptophyta,44D7U@71274|asterids	35493|Streptophyta	U	Belongs to the nonaspanin (TM9SF) (TC 9.A.2) family	-	GO:0005575,GO:0005622,GO:0005623,GO:0005737,GO:0005768,GO:0005769,GO:0005794,GO:0008150,GO:0012505,GO:0016020,GO:0016021,GO:0031224,GO:0031410,GO:0031982,GO:0032386,GO:0032388,GO:0032879,GO:0032880,GO:0033157,GO:0043226,GO:0043227,GO:0043229,GO:0043231,GO:0044424,GO:0044425,GO:0044444,GO:0044464,GO:0048518,GO:0050789,GO:0051049,GO:0051050,GO:0051222,GO:0051223,GO:0060341,GO:0065007,GO:0070201,GO:…	-	ko:K17086	-	-	-	-	ko00000,ko04147	-	-	-	EMP70
Fe_g24228	-3.8647	0.0775822	0.000155399	101.97	-13.9824	3.80855	108	0.045286	4098.XP_009609380.1	8.7e-157	445	COG5058@1|root,KOG1607@2759|Eukaryota,37NU5@33090|Viridiplantae,3G9SV@35493|Streptophyta,44B5S@71274|asterids	35493|Streptophyta	U	LAG1 longevity assurance homolog	-	GO:0001676,GO:0002238,GO:0003674,GO:0003824,GO:0005575,GO:0005622,GO:0005623,GO:0005737,GO:0005783,GO:0005794,GO:0005886,GO:0006082,GO:0006629,GO:0006631,GO:0006633,GO:0006643,GO:0006665,GO:0006672,GO:0006807,GO:0008150,GO:0008152,GO:0008610,GO:0009058,GO:0009605,GO:0009607,GO:0009620,GO:0009987,GO:0010033,GO:0012505,GO:0016020,GO:0016053,GO:0016410,GO:0016740,GO:0016746,GO:0016747,GO:0019752,GO:…	2.3.1.24	ko:K04710	ko00600,ko01100,ko04071,map00600,map01100,map04071	M00094,M00099	R01496,R06517	RC00004,RC00064	ko00000,ko00001,ko00002,ko01000	-	-	-	TRAM_LAG1_CLN8
Fe_g28207	-3.85732	0.0773111	0.00015979	68.6583	-5.81204	3.79645	111	0.0453069	4098.XP_009613215.1	3.07e-219	624	KOG1339@1|root,KOG1339@2759|Eukaryota,37NJ4@33090|Viridiplantae,3G885@35493|Streptophyta,44FYQ@71274|asterids	35493|Streptophyta	O	Eukaryotic aspartyl protease	-	GO:0003674,GO:0003824,GO:0004175,GO:0004190,GO:0005575,GO:0005623,GO:0005886,GO:0006508,GO:0006807,GO:0008150,GO:0008152,GO:0008233,GO:0009056,GO:0009057,GO:0016020,GO:0016787,GO:0019538,GO:0030163,GO:0031224,GO:0031225,GO:0031226,GO:0043170,GO:0044238,GO:0044425,GO:0044459,GO:0044464,GO:0046658,GO:0070001,GO:0070011,GO:0071704,GO:0071944,GO:0140096,GO:1901564,GO:1901565,GO:1901575	-	-	-	-	-	-	-	-	-	-	TAXi_C,TAXi_N
Fe_g3700	-3.84073	0.0767028	0.0001701	52.2475	-1.13178	3.7693	118	0.045369	4081.Solyc05g006950.2.1	1.19e-98	311	KOG4182@1|root,KOG4182@2759|Eukaryota,37NHZ@33090|Viridiplantae,3GCJC@35493|Streptophyta,44B9S@71274|asterids	35493|Streptophyta	S	Oligomeric golgi complex	-	-	-	ko:K20294	-	-	-	-	ko00000,ko04131	-	-	-	COG7
Fe_g39045.2	-3.83775	0.0765939	0.000172014	100.54	-17.2126	3.76444	119	0.045494	4081.Solyc01g080360.2.1	4.97e-101	311	KOG0937@1|root,KOG0937@2759|Eukaryota,37MZJ@33090|Viridiplantae,3GBD7@35493|Streptophyta,44D6K@71274|asterids	35493|Streptophyta	U	Adaptor complexes medium subunit family	-	-	-	ko:K19023	-	-	-	-	ko00000,ko03400	-	-	-	Adap_comp_sub
Fe_g11104	-3.84645	0.0769123	0.000166476	87.7894	-7.44797	3.77865	115	0.0455609	4155.Migut.N00906.1.p	0	1250	KOG2232@1|root,KOG2232@2759|Eukaryota,37MRB@33090|Viridiplantae,3GDA1@35493|Streptophyta,44E81@71274|asterids	35493|Streptophyta	T	Neutral/alkaline non-lysosomal ceramidase, C-terminal	-	GO:0005575,GO:0005622,GO:0005623,GO:0005737,GO:0005773,GO:0005774,GO:0005783,GO:0005794,GO:0006950,GO:0006979,GO:0008150,GO:0009987,GO:0012505,GO:0016020,GO:0019725,GO:0031090,GO:0033554,GO:0034599,GO:0042221,GO:0042592,GO:0043226,GO:0043227,GO:0043229,GO:0043231,GO:0044422,GO:0044424,GO:0044437,GO:0044444,GO:0044446,GO:0044464,GO:0048878,GO:0050896,GO:0051716,GO:0055082,GO:0055088,GO:0065007,GO:…	3.5.1.23	ko:K12349	ko00600,ko01100,ko04071,map00600,map01100,map04071	M00099	R01494	RC00064,RC00328	ko00000,ko00001,ko00002,ko01000	-	-	-	Ceramidase_alk,Ceramidse_alk_C
Fe_g41866	-3.86528	0.0776036	0.000155057	66.3775	-3.16438	3.80951	107	0.0456086	NA	NA	NA	NA	NA	NA	NA	NA	NA	NA	NA	NA	NA	NA	NA	NA	NA	NA	NA	NA
Fe_g39558	3.85027	0.0770524	0.000164097	2.70801	2.17337	3.7849	113	0.0457047	4081.Solyc01g009010.2.1	2.34e-144	420	COG1947@1|root,2QT9C@2759|Eukaryota,37NY5@33090|Viridiplantae,3GEEH@35493|Streptophyta,44J3G@71274|asterids	35493|Streptophyta	H	4-diphosphocytidyl-2-C-methyl-D-erythritol kinase, chloroplastic chromoplastic	-	GO:0003674,GO:0003824,GO:0005575,GO:0005622,GO:0005623,GO:0005737,GO:0006793,GO:0006796,GO:0008150,GO:0008152,GO:0009507,GO:0009509,GO:0009536,GO:0009987,GO:0016301,GO:0016310,GO:0016740,GO:0016772,GO:0016773,GO:0043226,GO:0043227,GO:0043229,GO:0043231,GO:0044237,GO:0044424,GO:0044444,GO:0044464,GO:0050515	2.7.1.148	ko:K00919	ko00900,ko01100,ko01110,ko01130,map00900,map01100,map01110,map01130	M00096	R05634	RC00002,RC01439	ko00000,ko00001,ko00002,ko01000	-	-	-	GHMP_kinases_C,GHMP_kinases_N
Fe_g32367.1	-3.85735	0.0773124	0.000159769	78.639	-2.41799	3.79651	110	0.0457128	4432.XP_010269284.1	1.71e-111	328	COG0631@1|root,KOG0698@2759|Eukaryota,37IQ0@33090|Viridiplantae,3G7MQ@35493|Streptophyta	35493|Streptophyta	T	phosphatase 2C	-	GO:0005575,GO:0005623,GO:0005886,GO:0016020,GO:0044464,GO:0071944	3.1.3.16	ko:K17506,ko:K19704	ko04011,map04011	-	-	-	ko00000,ko00001,ko01000,ko01009	-	-	-	PP2C
Fe_g22337	-3.82296	0.0760534	0.000181838	47.8462	-7.61338	3.74032	125	0.0457838	3656.XP_008451725.1	8.77e-39	149	COG4886@1|root,2QQPW@2759|Eukaryota,37NUR@33090|Viridiplantae,3GDP1@35493|Streptophyta,4JRXB@91835|fabids	35493|Streptophyta	T	LRR receptor-like serine threonine-protein kinase	-	GO:0003674,GO:0003824,GO:0004672,GO:0004674,GO:0005575,GO:0005623,GO:0005886,GO:0006464,GO:0006468,GO:0006793,GO:0006796,GO:0006807,GO:0008150,GO:0008152,GO:0009987,GO:0016020,GO:0016301,GO:0016310,GO:0016740,GO:0016772,GO:0016773,GO:0019538,GO:0036211,GO:0043170,GO:0043412,GO:0044237,GO:0044238,GO:0044260,GO:0044267,GO:0044464,GO:0071704,GO:0071944,GO:0140096,GO:1901564	-	-	-	-	-	-	-	-	-	-	LRR_1,LRR_8,Malectin,Pkinase,Pkinase_Tyr
Fe_g36608	-3.85904	0.0773744	0.000158755	72.3217	-2.65981	3.79927	109	0.0458393	225117.XP_009334212.1	1.61e-151	445	KOG4205@1|root,KOG4205@2759|Eukaryota,37RME@33090|Viridiplantae,3G9Z5@35493|Streptophyta,4JJ6S@91835|fabids	35493|Streptophyta	A	Heterogeneous nuclear ribonucleoprotein	-	GO:0000003,GO:0003006,GO:0003674,GO:0003676,GO:0003723,GO:0003729,GO:0003730,GO:0005488,GO:0005575,GO:0005622,GO:0005623,GO:0005634,GO:0005654,GO:0005737,GO:0005829,GO:0005849,GO:0006139,GO:0006378,GO:0006379,GO:0006396,GO:0006397,GO:0006725,GO:0006807,GO:0007275,GO:0008150,GO:0008152,GO:0009791,GO:0009987,GO:0010228,GO:0010467,GO:0016070,GO:0016071,GO:0022414,GO:0031123,GO:0031124,GO:0031974,GO:…	-	ko:K14411	ko03015,map03015	-	-	-	ko00000,ko00001,ko03019	-	-	-	RRM_1
Fe_g45829	-3.84683	0.0769264	0.000166235	45.1248	-12.8224	3.77928	114	0.045894	4096.XP_009768363.1	1.44e-61	207	28MSX@1|root,2QUBA@2759|Eukaryota,37PF5@33090|Viridiplantae,3G7HX@35493|Streptophyta,44E18@71274|asterids	35493|Streptophyta	K	Zinc finger protein	COL9	GO:0003674,GO:0003700,GO:0005575,GO:0005622,GO:0005623,GO:0005634,GO:0005886,GO:0006355,GO:0007623,GO:0008150,GO:0009889,GO:0010468,GO:0010556,GO:0016020,GO:0019219,GO:0019222,GO:0031323,GO:0031326,GO:0043226,GO:0043227,GO:0043229,GO:0043231,GO:0044424,GO:0044464,GO:0048511,GO:0048519,GO:0048579,GO:0048580,GO:0048581,GO:0048583,GO:0048585,GO:0048586,GO:0050789,GO:0050793,GO:0050794,GO:0051093,GO:…	-	-	-	-	-	-	-	-	-	-	CCT,zf-B_box
Fe_g16439	-3.85125	0.0770885	0.000163488	61.1351	-3.72155	3.78651	112	0.0459415	4155.Migut.L00268.1.p	5.09e-24	102	KOG1169@1|root,KOG1169@2759|Eukaryota,37JE9@33090|Viridiplantae,3GCUG@35493|Streptophyta,44GDI@71274|asterids	35493|Streptophyta	IT	Diacylglycerol kinase	-	GO:0003674,GO:0003824,GO:0004143,GO:0006793,GO:0006796,GO:0006950,GO:0007275,GO:0008150,GO:0008152,GO:0009266,GO:0009409,GO:0009611,GO:0009628,GO:0009987,GO:0016301,GO:0016310,GO:0016740,GO:0016772,GO:0016773,GO:0022622,GO:0032501,GO:0032502,GO:0044237,GO:0048364,GO:0048366,GO:0048367,GO:0048731,GO:0048827,GO:0048856,GO:0050896,GO:0099402	2.7.1.107	ko:K00901	ko00561,ko00564,ko01100,ko01110,ko04070,ko04072,ko05231,map00561,map00564,map01100,map01110,map04070,map04072,map05231	-	R02240	RC00002,RC00017	ko00000,ko00001,ko01000	-	-	-	C1_1,DAGK_acc,DAGK_cat
Fe_g18108.1	-3.86543	0.0776093	0.000154967	71.9349	-16.377	3.80976	106	0.046012	4155.Migut.B00734.1.p	0	1137	COG4354@1|root,KOG2119@2759|Eukaryota,37JKE@33090|Viridiplantae,3GG94@35493|Streptophyta,44C11@71274|asterids	35493|Streptophyta	G	Non-lysosomal glucosylceramidase that catalyzes the conversion of glucosylceramide to free glucose and ceramide	-	GO:0003674,GO:0003824,GO:0004348,GO:0004553,GO:0005575,GO:0005622,GO:0005623,GO:0005737,GO:0005783,GO:0005790,GO:0005886,GO:0006082,GO:0006629,GO:0006643,GO:0006664,GO:0006665,GO:0006687,GO:0006807,GO:0007275,GO:0007399,GO:0007417,GO:0008150,GO:0008152,GO:0008202,GO:0008206,GO:0008422,GO:0009056,GO:0009987,GO:0012505,GO:0015926,GO:0016020,GO:0016021,GO:0016137,GO:0016139,GO:0016787,GO:0016798,GO:…	3.2.1.45	ko:K17108	ko00511,ko00600,ko01100,map00511,map00600,map01100	-	R01498	RC00059,RC00451	ko00000,ko00001,ko01000	-	GH116	-	DUF608,Glyco_hydr_116N
Fe_g7783	-3.81703	0.0758373	0.000185921	68.4184	-9.8551	3.73067	126	0.0464404	3988.XP_002510473.1	1.64e-102	334	KOG2293@1|root,KOG2293@2759|Eukaryota,37MPN@33090|Viridiplantae,3GBDD@35493|Streptophyta,4JG5S@91835|fabids	35493|Streptophyta	KT	N-terminal region of micro-spherule protein	-	GO:0000123,GO:0000228,GO:0000785,GO:0000790,GO:0002151,GO:0003674,GO:0003676,GO:0003723,GO:0003727,GO:0004857,GO:0005488,GO:0005575,GO:0005622,GO:0005623,GO:0005634,GO:0005654,GO:0005694,GO:0005730,GO:0005737,GO:0005783,GO:0005844,GO:0006325,GO:0006464,GO:0006473,GO:0006475,GO:0006807,GO:0006996,GO:0008150,GO:0008152,GO:0008187,GO:0008266,GO:0009889,GO:0009890,GO:0009892,GO:0009987,GO:0010521,GO:…	-	ko:K11674	ko05168,map05168	-	-	-	ko00000,ko00001,ko03036	-	-	-	FHA,MCRS_N
Fe_g16647	-3.79169	0.0749159	0.000204377	44.0732	-0.903027	3.68957	138	0.0466114	4098.XP_009611553.1	2.31e-14	73.6	COG3491@1|root,KOG0143@2759|Eukaryota,37IWU@33090|Viridiplantae,3GDSX@35493|Streptophyta,44MEF@71274|asterids	35493|Streptophyta	Q	Belongs to the iron ascorbate-dependent oxidoreductase family	-	GO:0003674,GO:0003824,GO:0006082,GO:0006629,GO:0006720,GO:0006721,GO:0008150,GO:0008152,GO:0009685,GO:0009987,GO:0010817,GO:0016101,GO:0016491,GO:0016705,GO:0016706,GO:0019752,GO:0042445,GO:0043436,GO:0044237,GO:0044238,GO:0044255,GO:0044281,GO:0045543,GO:0051213,GO:0052635,GO:0055114,GO:0065007,GO:0065008,GO:0071704	1.14.11.13	ko:K04125	ko00904,ko01110,map00904,map01110	-	R03008,R03809,R06337,R06338	RC00478,RC00661	ko00000,ko00001,ko01000	-	-	-	2OG-FeII_Oxy,DIOX_N
Fe_g18326	-3.8114	0.0756324	0.000189877	48.5187	-23.3839	3.72153	128	0.0466874	4155.Migut.H00236.1.p	2.59e-61	202	COG0515@1|root,KOG1187@2759|Eukaryota,380EH@33090|Viridiplantae,3GKE4@35493|Streptophyta,44TXS@71274|asterids	35493|Streptophyta	T	Wall-associated receptor kinase C-terminal	-	-	-	-	-	-	-	-	-	-	-	-	GUB_WAK_bind,WAK_assoc
Fe_g38947	-3.7929	0.0749598	0.000203458	100.614	-3.94288	3.69152	137	0.0467405	981085.XP_010108482.1	8.47e-212	590	KOG1441@1|root,KOG1441@2759|Eukaryota,37QSG@33090|Viridiplantae,3GD15@35493|Streptophyta,4JRNU@91835|fabids	35493|Streptophyta	EG	membrane protein At1g06890-like	-	GO:0003674,GO:0005215,GO:0005338,GO:0005464,GO:0005575,GO:0005622,GO:0005623,GO:0005737,GO:0005768,GO:0005794,GO:0005802,GO:0006810,GO:0006811,GO:0006820,GO:0008150,GO:0008509,GO:0008514,GO:0012505,GO:0015075,GO:0015165,GO:0015291,GO:0015297,GO:0015711,GO:0015780,GO:0015790,GO:0015931,GO:0015932,GO:0022804,GO:0022857,GO:0031410,GO:0031982,GO:0031984,GO:0034220,GO:0043226,GO:0043227,GO:0043229,GO:…	-	ko:K15285	-	-	-	-	ko00000,ko02000	-	-	-	TPT
Fe_g34396	3.81217	0.0756603	0.000189333	22.5941	6.45684	3.72277	127	0.0469202	3750.XP_008337388.1	1.49e-36	135	28KGU@1|root,2QSY1@2759|Eukaryota,37PN8@33090|Viridiplantae,3GDCB@35493|Streptophyta,4JP2I@91835|fabids	35493|Streptophyta	S	Transcriptional repressor, ovate	-	GO:0006355,GO:0008150,GO:0009889,GO:0009890,GO:0009892,GO:0010468,GO:0010556,GO:0010558,GO:0010605,GO:0010629,GO:0019219,GO:0019222,GO:0031323,GO:0031324,GO:0031326,GO:0031327,GO:0045892,GO:0045934,GO:0048519,GO:0048523,GO:0050789,GO:0050794,GO:0051171,GO:0051172,GO:0051252,GO:0051253,GO:0060255,GO:0065007,GO:0080090,GO:1902679,GO:1903506,GO:1903507,GO:2000112,GO:2000113,GO:2001141	-	-	-	-	-	-	-	-	-	-	Ovate
Fe_g33132	-3.79345	0.0749796	0.000203046	77.7611	-11.2077	3.69241	136	0.0469887	4081.Solyc09g059520.2.1	2.89e-39	145	COG5169@1|root,KOG0627@2759|Eukaryota,37NQ1@33090|Viridiplantae,3GDIP@35493|Streptophyta,44HVY@71274|asterids	35493|Streptophyta	K	heat shock factor	-	GO:0003674,GO:0003700,GO:0006355,GO:0008150,GO:0009889,GO:0010468,GO:0010556,GO:0019219,GO:0019222,GO:0031323,GO:0031326,GO:0050789,GO:0050794,GO:0051171,GO:0051252,GO:0060255,GO:0065007,GO:0080090,GO:0140110,GO:1903506,GO:2000112,GO:2001141	-	ko:K09419	-	-	-	-	ko00000,ko03000	-	-	-	HSF_DNA-bind
Fe_g32756	-3.77832	0.0744316	0.000214801	52.2349	-2.81177	3.66796	143	0.0472759	4098.XP_009594389.1	3.36e-81	247	29UD8@1|root,2RXIC@2759|Eukaryota,37TUF@33090|Viridiplantae,3GHX9@35493|Streptophyta,44NF9@71274|asterids	35493|Streptophyta	K	ethylene-responsive transcription factor	-	-	-	-	-	-	-	-	-	-	-	-	AP2
Fe_g38460	-3.79368	0.0749882	0.000202867	73.5045	-13.0902	3.69279	135	0.0472951	4096.XP_009764934.1	2.56e-09	62.8	28JB5@1|root,2QRQ3@2759|Eukaryota,37KWV@33090|Viridiplantae,3GG8E@35493|Streptophyta,44K71@71274|asterids	35493|Streptophyta	-	-	-	-	-	-	-	-	-	-	-	-	-	-	-
Fe_g12567.1	-3.78527	0.0746832	0.000209321	82.6895	-7.5988	3.67919	139	0.0473954	29760.VIT_11s0016g05620.t01	0	1612	KOG0266@1|root,KOG0266@2759|Eukaryota,37ITS@33090|Viridiplantae,3GD36@35493|Streptophyta	35493|Streptophyta	S	Topless-related protein	-	-	-	-	-	-	-	-	-	-	-	-	WD40
Fe_g15141.2	-3.7831	0.0746046	0.000211019	62.2636	-23.5905	3.67568	140	0.0474386	4098.XP_009597484.1	4.34e-51	177	KOG4197@1|root,KOG4197@2759|Eukaryota,37K8A@33090|Viridiplantae,3GHCW@35493|Streptophyta,44HV5@71274|asterids	35493|Streptophyta	S	DYW family of nucleic acid deaminases	-	GO:0003674,GO:0003676,GO:0003723,GO:0003824,GO:0004518,GO:0004519,GO:0005488,GO:0005575,GO:0005622,GO:0005623,GO:0006139,GO:0006725,GO:0006807,GO:0008150,GO:0008152,GO:0009451,GO:0009987,GO:0016070,GO:0016787,GO:0016788,GO:0034641,GO:0043170,GO:0043226,GO:0043227,GO:0043229,GO:0043231,GO:0043412,GO:0044237,GO:0044238,GO:0044424,GO:0044464,GO:0046483,GO:0071704,GO:0090304,GO:0090305,GO:0097159,GO:…	-	-	-	-	-	-	-	-	-	-	DYW_deaminase,PPR,PPR_2,RNase_T
Fe_g3105	3.77886	0.0744511	0.00021437	28.4898	1.33329	3.66884	142	0.0475132	4155.Migut.F01183.1.p	1.71e-53	175	COG0071@1|root,KOG0710@2759|Eukaryota,37TFZ@33090|Viridiplantae,3GHUN@35493|Streptophyta,44K6I@71274|asterids	35493|Streptophyta	O	small heat shock protein	-	GO:0006950,GO:0006970,GO:0008150,GO:0009266,GO:0009408,GO:0009628,GO:0010035,GO:0010038,GO:0042221,GO:0046686,GO:0050896	-	ko:K13993	ko04141,map04141	-	-	-	ko00000,ko00001,ko03110	-	-	-	HSP20
[truncated: 31,337 more rows]
